# Supplementary material for: Estimation of PEX1-mediated Zellweger spectrum disorder births and population prevalence by population genetics modeling
Source: Genet Med Open. 2025 Apr 23;3:103431. doi: 10.1016/j.gimo.2025.103431 (PMC12166394; doi:10.1016/j.gimo.2025.103431)
Supplement: Supplemental Material [file mmc1.xlsx]

## Sheet: READ_ME
Date	2025-03-02
Description	This file provides a comprehensive overview of variants included in the demographic models
Genome Version	GRCh38
Gene	PEX1
GeneID	HGNC:8850
Tab	Supplemental Table	Description
known pathogenic variants	2	Known pathogenic variants included in the core models have been identified in ClinVAR as pathogenic/likely pathogenic
pLOF	3	High confidence predicted Loss-of-Function variants that are identified in the various cohorts. These include stop gained, start lost, indels, frameshifts and canonical splice donor/acceptor variants.
predicted splice variants	4	Variants identified in the various cohorts that are predicted to alter splicing according to SpliceAI
predicted pathogenic missense	5	Missense variants that are identified in the various cohorts that are predicted to be pathogenicaccording to all four agorithms; SIFT, Polyphen, EVE and AlphaFold Missense

## Sheet: Known pathogenic variants
VCF	HGVSg	SYMBOL	GeneID	HGVSc	HGVSp	Consequence	rsID	ClinVAR_ID	Japan	US	UK	Europe	Natural History Study (NCT01668186)
7-92489310-C-T	NC_000007.14:g.92489310C>T	PEX1	HGNC:8850	ENST00000248633.9:c.3750G>A	ENSP00000248633.4:p.(Trp1250Ter)	stop_gained	rs863225085	217431		X
7-92489350-G-T	NC_000007.14:g.92489350G>T	PEX1	HGNC:8850	ENST00000248633.9:c.3710C>A	ENSP00000248633.4:p.(Ala1237Glu)	missense_variant	rs1473858573	528227		X		X
7-92489369-G-A	NC_000007.14:g.92489369G>A	PEX1	HGNC:8850	ENST00000248633.9:c.3691C>T	ENSP00000248633.4:p.(Gln1231Ter)	stop_gained	rs1393663701	2677610		X			X
7-92489776-G-A	NC_000007.14:g.92489776G>A	PEX1	HGNC:8850	ENST00000248633.9:c.3574C>T	ENSP00000248633.4:p.(Gln1192Ter)	stop_gained	rs1057517467	371698		X		X	X
7-92489776-GT-G	NC_000007.14:g.92489778del	PEX1	HGNC:8850	ENST00000248633.9:c.3573del	ENSP00000248633.4:p.(Glu1191AspfsTer6)	frameshift_variant	rs1585211048	813402		X
7-92489782-G-A	NC_000007.14:g.92489782G>A	PEX1	HGNC:8850	ENST00000248633.9:c.3568C>T	ENSP00000248633.4:p.(Gln1190Ter)	stop_gained	rs1281995042	1252072				X
7-92489803-C-A	NC_000007.14:g.92489803C>A	PEX1	HGNC:8850	ENST00000248633.9:c.3547G>T	ENSP00000248633.4:p.(Glu1183Ter)	stop_gained	rs1057517480	371715				X
7-92489861-TC-T	NC_000007.14:g.92489863del	PEX1	HGNC:8850	ENST00000248633.9:c.3488del	ENSP00000248633.4:p.(Gly1163GlufsTer15)	frameshift_variant	rs868580225	2677632		X
7-92489900-A-T	NC_000007.14:g.92489900A>T	PEX1	HGNC:8850	ENST00000248633.9:c.3450T>A	ENSP00000248633.4:p.(Cys1150Ter)	stop_gained	rs1459743428	1070573		X	X	X
7-92491271-C-A	NC_000007.14:g.92491271C>A	PEX1	HGNC:8850	ENST00000248633.9:c.3438+1G>T	ENSP00000248633.4:p.?	splice_donor_variant	rs1554367284	557541			X	X	X
7-92491377-TAAAG-T	NC_000007.14:g.92491381_92491384del	PEX1	HGNC:8850	ENST00000248633.9:c.3329_3332del	ENSP00000248633.4:p.(Ser1110Ter)	frameshift_variant	rs1585214453	817583		X		X
7-92491405-C-CAT	NC_000007.14:g.92491406_92491407dup	PEX1	HGNC:8850	ENST00000248633.9:c.3303_3304dup	ENSP00000248633.4:p.(Cys1102TyrfsTer4)	frameshift_variant	rs886043558	287046		X	X	X
7-92491423-G-C	NC_000007.14:g.92491423G>C	PEX1	HGNC:8850	ENST00000248633.9:c.3287C>G	ENSP00000248633.4:p.(Ser1096Ter)	stop_gained	rs1042891094	2682444		X
7-92491503-C-T	NC_000007.14:g.92491503C>T	PEX1	HGNC:8850	ENST00000248633.9:c.3208-1G>A	ENSP00000248633.4:p.?	splice_acceptor_variant	rs1057517518	371765		X	X	X	X
7-92492951-G-T	NC_000007.14:g.92492951G>T	PEX1	HGNC:8850	ENST00000248633.9:c.3207+2C>A	ENSP00000248633.4:p.?	splice_donor_variant	rs1554368097	558452		X		X
7-92492955-G-A	NC_000007.14:g.92492955G>A	PEX1	HGNC:8850	ENST00000248633.9:c.3205C>T	ENSP00000248633.4:p.(Gln1069Ter)	stop_gained,splice_region_variant	rs1562846113	561079				X
7-92492979-C-CA	NC_000007.14:g.92492980dup	PEX1	HGNC:8850	ENST00000248633.9:c.3180dup	ENSP00000248633.4:p.(Gly1061TrpfsTer16)	frameshift_variant	rs61750430	928943		X	X	X	X
7-92493001-A-AT	NC_000007.14:g.92493003dup	PEX1	HGNC:8850	ENST00000248633.9:c.3158dup	ENSP00000248633.4:p.(Asn1053LysfsTer24)	frameshift_variant	rs2116077400	1069980		X		X
7-92493044-GT-G	NC_000007.14:g.92493046del	PEX1	HGNC:8850	ENST00000248633.9:c.3115del	ENSP00000248633.4:p.(Thr1039LeufsTer9)	frameshift_variant	rs1562846257	591802		X	X	X	X
7-92493065-A-AG	NC_000007.14:g.92493067dup	PEX1	HGNC:8850	ENST00000248633.9:c.3094dup	ENSP00000248633.4:p.(Leu1032ProfsTer9)	frameshift_variant	rs1791435032	1946654		X
7-92493083-A-G	NC_000007.14:g.92493083A>G	PEX1	HGNC:8850	ENST00000248633.9:c.3077T>C	ENSP00000248633.4:p.(Leu1026Pro)	missense_variant	rs954814470	553776		X	X	X
7-92493088-TAG-T	NC_000007.14:g.92493093_92493094del	PEX1	HGNC:8850	ENST00000248633.9:c.3070_3071del	ENSP00000248633.4:p.(Leu1024ThrfsTer5)	frameshift_variant	rs1312351030	861041		X	X	X
7-92493122-C-G	NC_000007.14:g.92493122C>G	PEX1	HGNC:8850	ENST00000248633.9:c.3038G>C	ENSP00000248633.4:p.(Arg1013Pro)	missense_variant	rs1484321655	1464817	X	X		X
7-92493123-G-A	NC_000007.14:g.92493123G>A	PEX1	HGNC:8850	ENST00000248633.9:c.3037C>T	ENSP00000248633.4:p.(Arg1013Cys)	missense_variant	rs1791439311	1069047		X	X	X
7-92494331-G-A	NC_000007.14:g.92494331G>A	PEX1	HGNC:8850	ENST00000248633.9:c.2992C>T	ENSP00000248633.4:p.(Arg998Ter)	stop_gained	rs61750428	495880		X	X	X
7-92494357-A-G	NC_000007.14:g.92494357A>G	PEX1	HGNC:8850	ENST00000248633.9:c.2966T>C	ENSP00000248633.4:p.(Ile989Thr)	missense_variant	rs61750427	224325	X	X	X	X	X
7-92494485-A-G	NC_000007.14:g.92494485A>G	PEX1	HGNC:8850	ENST00000248633.9:c.2926+2T>C	ENSP00000248633.4:p.?	splice_donor_variant	rs267608180	189002			X		X
7-92494486-C-T	NC_000007.14:g.92494486C>T	PEX1	HGNC:8850	ENST00000248633.9:c.2926+1G>A	ENSP00000248633.4:p.?	splice_donor_variant	rs267608179	188729		X	X	X	X
7-92494490-GT-G	NC_000007.14:g.92494491del	PEX1	HGNC:8850	ENST00000248633.9:c.2922del	ENSP00000248633.4:p.(Leu974PhefsTer15)	frameshift_variant	rs762324548	371696		X	X
7-92494496-C-CTT	NC_000007.14:g.92494497_92494498dup	PEX1	HGNC:8850	ENST00000248633.9:c.2915_2916dup	ENSP00000248633.4:p.(Gly973LysfsTer17)	frameshift_variant	rs61750426	2013179				X
7-92494496-CT-C	NC_000007.14:g.92494498del	PEX1	HGNC:8850	ENST00000248633.9:c.2916del	ENSP00000248633.4:p.(Gly973AlafsTer16)	frameshift_variant	rs61750426	189043		X	X	X	X
7-92494537-CGG-C	NC_000007.14:g.92494538_92494539del	PEX1	HGNC:8850	ENST00000248633.9:c.2874_2875del	ENSP00000248633.4:p.(Asp958GlufsTer4)	frameshift_variant	rs1286363343	1448885		X	X
7-92494538-G-A	NC_000007.14:g.92494538G>A	PEX1	HGNC:8850	ENST00000248633.9:c.2875C>T	ENSP00000248633.4:p.(Arg959Ter)	stop_gained	rs1057517481	371716		X	X
7-92494553-T-TA	NC_000007.14:g.92494554dup	PEX1	HGNC:8850	ENST00000248633.9:c.2859dup	ENSP00000248633.4:p.(Thr954TyrfsTer9)	frameshift_variant	rs1057517472	371706		X		X
7-92494560-A-AT	NC_000007.14:g.92494561dup	PEX1	HGNC:8850	ENST00000248633.9:c.2852dup	ENSP00000248633.4:p.(His951GlnfsTer2)	frameshift_variant	rs767877383	558383		X
7-92494567-C-T	NC_000007.14:g.92494567C>T	PEX1	HGNC:8850	ENST00000248633.9:c.2846G>A	ENSP00000248633.4:p.(Arg949Gln)	missense_variant	rs61750425	556176		X	X	X	X
7-92494568-G-A	NC_000007.14:g.92494568G>A	PEX1	HGNC:8850	ENST00000248633.9:c.2845C>T	ENSP00000248633.4:p.(Arg949Trp)	missense_variant	rs866184460	580960		X	X	X	X
7-92494614-C-CT	NC_000007.14:g.92494617dup	PEX1	HGNC:8850	ENST00000248633.9:c.2798dup	ENSP00000248633.4:p.(Pro934AlafsTer7)	frameshift_variant	rs1057517484	371720				X
7-92494625-G-A	NC_000007.14:g.92494625G>A	PEX1	HGNC:8850	ENST00000248633.9:c.2788C>T	ENSP00000248633.4:p.(Gln930Ter)	stop_gained	rs1791556897	2769168		X	X
7-92496711-A-G	NC_000007.14:g.92496711A>G	PEX1	HGNC:8850	ENST00000248633.9:c.2783+2T>C	ENSP00000248633.4:p.?	splice_donor_variant	rs1585224312	642219		X	X
7-92496735-CT-C	NC_000007.14:g.92496737del	PEX1	HGNC:8850	ENST00000248633.9:c.2760del	ENSP00000248633.4:p.(Ala921LeufsTer40)	frameshift_variant	rs1256376226	557750		X		X
7-92496765-GT-G	NC_000007.14:g.92496766del	PEX1	HGNC:8850	ENST00000248633.9:c.2730del	ENSP00000248633.4:p.(Leu910PhefsTer51)	frameshift_variant	rs61750423	188971		X	X	X
7-92496772-TG-T	NC_000007.14:g.92496774del	PEX1	HGNC:8850	ENST00000248633.9:c.2723del	ENSP00000248633.4:p.(Pro908GlnfsTer53)	frameshift_variant	rs1057517503	371747		X		X
7-92496779-T-C	NC_000007.14:g.92496779T>C	PEX1	HGNC:8850	ENST00000248633.9:c.2719-2A>G	ENSP00000248633.4:p.?	splice_acceptor_variant	rs1554369234	552936		X	X
7-92499736-G-A	NC_000007.14:g.92499736G>A	PEX1	HGNC:8850	ENST00000248633.9:c.2686C>T	ENSP00000248633.4:p.(Arg896Ter)	stop_gained	rs1057517485	371721		X	X
7-92499805-G-A	NC_000007.14:g.92499805G>A	PEX1	HGNC:8850	ENST00000248633.9:c.2617C>T	ENSP00000248633.4:p.(Gln873Ter)	stop_gained	rs1057517470	371702			X
7-92499808-G-A	NC_000007.14:g.92499808G>A	PEX1	HGNC:8850	ENST00000248633.9:c.2614C>T	ENSP00000248633.4:p.(Arg872Ter)	stop_gained	rs61750422	937534	X	X	X	X
7-92501506-C-A	NC_000007.14:g.92501506C>A	PEX1	HGNC:8850	ENST00000248633.9:c.2583+1G>T	ENSP00000248633.4:p.?	splice_donor_variant	rs771586413	1067737		X	X	X
7-92501562-C-T	NC_000007.14:g.92501562C>T	PEX1	HGNC:8850	ENST00000248633.9:c.2528G>A	ENSP00000248633.4:p.(Gly843Asp)	missense_variant	rs61750420	7516	X	X	X	X	X
7-92501611-G-A	NC_000007.14:g.92501611G>A	PEX1	HGNC:8850	ENST00000248633.9:c.2479C>T	ENSP00000248633.4:p.(Arg827Ter)	stop_gained	rs1232449804	937534	X	X	X	X	X
7-92501612-C-CAAAGACGCAGGAAG	NC_000007.14:g.92501616_92501629dup	PEX1	HGNC:8850	ENST00000248633.9:c.2464_2477dup	ENSP00000248633.4:p.(Leu826PhefsTer70)	frameshift_variant	rs1463323645	1451905		X	X	X
7-92501621-AG-A	NC_000007.14:g.92501623del	PEX1	HGNC:8850	ENST00000248633.9:c.2468del	ENSP00000248633.4:p.(Pro823LeufsTer68)	frameshift_variant	rs766947924	596283		X	X
7-92501647-G-A	NC_000007.14:g.92501647G>A	PEX1	HGNC:8850	ENST00000248633.9:c.2443C>T	ENSP00000248633.4:p.(Gln815Ter)	stop_gained	rs1306607552	1210451		X		X
7-92501674-C-A	NC_000007.14:g.92501674C>A	PEX1	HGNC:8850	ENST00000248633.9:c.2417-1G>T	ENSP00000248633.4:p.?	splice_acceptor_variant	rs1365047750	2967456			X	X
7-92501909-C-CT	NC_000007.14:g.92501910dup	PEX1	HGNC:8850	ENST00000248633.9:c.2396dup	ENSP00000248633.4:p.(Ser800GlufsTer34)	frameshift_variant	rs778871894	593271		X	X
7-92501914-G-C	NC_000007.14:g.92501914G>C	PEX1	HGNC:8850	ENST00000248633.9:c.2392C>G	ENSP00000248633.4:p.(Arg798Gly)	missense_variant	rs61750419	2677620		X	X	X
7-92501923-G-A	NC_000007.14:g.92501923G>A	PEX1	HGNC:8850	ENST00000248633.9:c.2383C>T	ENSP00000248633.4:p.(Arg795Ter)	stop_gained	rs61750418	188873		X	X	X	X
7-92501938-G-A	NC_000007.14:g.92501938G>A	PEX1	HGNC:8850	ENST00000248633.9:c.2368C>T	ENSP00000248633.4:p.(Arg790Ter)	stop_gained	rs61750417	632939		X	X	X	X
7-92502076-G-A	NC_000007.14:g.92502076G>A	PEX1	HGNC:8850	ENST00000248633.9:c.2230C>T	ENSP00000248633.4:p.(Gln744Ter)	stop_gained	rs398123409	93104		X		X
7-92503091-G-A	NC_000007.14:g.92503091G>A	PEX1	HGNC:8850	ENST00000248633.9:c.2176C>T	ENSP00000248633.4:p.(Gln726Ter)	stop_gained	rs786205655	191336		X
7-92503121-G-A	NC_000007.14:g.92503121G>A	PEX1	HGNC:8850	ENST00000248633.9:c.2146C>T	ENSP00000248633.4:p.(Gln716Ter)	stop_gained	rs1792014859	3017638		X	X
7-92503130-G-A	NC_000007.14:g.92503130G>A	PEX1	HGNC:8850	ENST00000248633.9:c.2137C>T	ENSP00000248633.4:p.(Gln713Ter)	stop_gained	rs1057517468	371699		X	X	X
7-92503153-A-C	NC_000007.14:g.92503153A>C	PEX1	HGNC:8850	ENST00000248633.9:c.2114T>G	ENSP00000248633.4:p.(Leu705Trp)	missense_variant	rs863225084	217428		X	X	X
7-92503169-T-TA	NC_000007.14:g.92503172dup	PEX1	HGNC:8850	ENST00000248633.9:c.2097dup	ENSP00000248633.4:p.(Ile700TyrfsTer42)	frameshift_variant	rs61750415	7519		X	X	X	X
7-92503177-TTTATC-T	NC_000007.14:g.92503178_92503182del	PEX1	HGNC:8850	ENST00000248633.9:c.2085_2089del	ENSP00000248633.4:p.(Met695IlefsTer45)	frameshift_variant	rs267608178	813403		X		X
7-92503196-C-G	NC_000007.14:g.92503196C>G	PEX1	HGNC:8850	ENST00000248633.9:c.2072-1G>C	ENSP00000248633.4:p.?	splice_acceptor_variant	rs776263154	2677625				X
7-92504730-A-G	NC_000007.14:g.92504730A>G	PEX1	HGNC:8850	ENST00000248633.9:c.2071+2T>C	ENSP00000248633.4:p.?	splice_donor_variant	rs1478905473	553031		X
7-92504731-C-A	NC_000007.14:g.92504731C>A	PEX1	HGNC:8850	ENST00000248633.9:c.2071+1G>T	ENSP00000248633.4:p.?	splice_donor_variant	rs267608177	928942		X	X	X
7-92504763-AG-A	NC_000007.14:g.92504765del	PEX1	HGNC:8850	ENST00000248633.9:c.2039del	ENSP00000248633.4:p.(Pro680LeufsTer13)	frameshift_variant	rs1269903353	1403359		X	X	X
7-92504767-CTG-C	NC_000007.14:g.92504770_92504771del	PEX1	HGNC:8850	ENST00000248633.9:c.2034_2035del	ENSP00000248633.4:p.(His678GlnfsTer3)	frameshift_variant	rs61750412	371692		X	X	X	X
7-92504801-C-CA	NC_000007.14:g.92504803dup	PEX1	HGNC:8850	ENST00000248633.9:c.2001dup	ENSP00000248633.4:p.(Ala668CysfsTer10)	frameshift_variant	rs1792102061	2174078		X
7-92504812-A-G	NC_000007.14:g.92504812A>G	PEX1	HGNC:8850	ENST00000248633.9:c.1991T>C	ENSP00000248633.4:p.(Leu664Pro)	missense_variant	rs121434455	7517		X	X	X	X
7-92504827-A-C	NC_000007.14:g.92504827A>C	PEX1	HGNC:8850	ENST00000248633.9:c.1976T>G	ENSP00000248633.4:p.(Val659Gly)	missense_variant	rs1792104355	1299078			X
7-92504842-A-ATCCACACTG	NC_000007.14:g.92504843_92504851dup	PEX1	HGNC:8850	ENST00000248633.9:c.1952_1960dup	ENSP00000248633.4:p.(Trp653_Met654insThrValTrp)	inframe_insertion	rs398123408	93102		X	X	X	X
7-92504875-G-GT	NC_000007.14:g.92504881dup	PEX1	HGNC:8850	ENST00000248633.9:c.1927dup	ENSP00000248633.4:p.(Thr643AsnfsTer21)	frameshift_variant	rs1554372180	558710		X	X
7-92504875-GT-G	NC_000007.14:g.92504881del	PEX1	HGNC:8850	ENST00000248633.9:c.1927del	ENSP00000248633.4:p.(Thr643ProfsTer2)	frameshift_variant	rs1554372180	576112			X	X
7-92504882-G-A	NC_000007.14:g.92504882G>A	PEX1	HGNC:8850	ENST00000248633.9:c.1921C>T	ENSP00000248633.4:p.(Gln641Ter)	stop_gained	rs1057517464	371693		X
7-92506246-A-G	NC_000007.14:g.92506246A>G	PEX1	HGNC:8850	ENST00000248633.9:c.1900+2T>C	ENSP00000248633.4:p.?	splice_donor_variant	rs1562857198	632940		X	X
7-92506247-C-T	NC_000007.14:g.92506247C>T	PEX1	HGNC:8850	ENST00000248633.9:c.1900+1G>A	ENSP00000248633.4:p.?	splice_donor_variant	rs770447891	835627		X
7-92506251-G-A	NC_000007.14:g.92506251G>A	PEX1	HGNC:8850	ENST00000248633.9:c.1897C>T	ENSP00000248633.4:p.(Arg633Ter)	stop_gained	rs61750409	550841	X	X	X	X
7-92506256-GC-G	NC_000007.14:g.92506257del	PEX1	HGNC:8850	ENST00000248633.9:c.1891del	ENSP00000248633.4:p.(Ala631LeufsTer14)	frameshift_variant	rs2075434480	1458579		X		X
7-92506260-TAC-T	NC_000007.14:g.92506262_92506263del	PEX1	HGNC:8850	ENST00000248633.9:c.1886_1887del	ENSP00000248633.4:p.(Cys629Ter)	frameshift_variant	rs1398892633	554241		X	X	X
7-92506305-CT-C	NC_000007.14:g.92506308del	PEX1	HGNC:8850	ENST00000248633.9:c.1842del	ENSP00000248633.4:p.(Glu615LysfsTer30)	frameshift_variant	rs267608176	371703		X		X	X
7-92506992-ACCTTTCCTCCTG-A	NC_000007.14:g.92506993_92507004del	PEX1	HGNC:8850	ENST00000248633.9:c.1793_1803+1del	ENSP00000248633.4:p.?	splice_donor_variant,coding_sequence_variant	rs2116180739	1488849		X
7-92507002-C-A	NC_000007.14:g.92507002C>A	PEX1	HGNC:8850	ENST00000248633.9:c.1795G>T	ENSP00000248633.4:p.(Gly599Ter)	stop_gained	rs1792222710	1422035		X			X
7-92507020-C-T	NC_000007.14:g.92507020C>T	PEX1	HGNC:8850	ENST00000248633.9:c.1777G>A	ENSP00000248633.4:p.(Gly593Arg)	missense_variant	rs61750407	549945	X	X			X
7-92507055-C-G	NC_000007.14:g.92507055C>G	PEX1	HGNC:8850	ENST00000248633.9:c.1742G>C	ENSP00000248633.4:p.(Arg581Pro)	missense_variant	rs370483961	217429		X	X	X
7-92507079-CTG-C	NC_000007.14:g.92507082_92507083del	PEX1	HGNC:8850	ENST00000248633.9:c.1716_1717del	ENSP00000248633.4:p.(His572GlnfsTer19)	frameshift_variant	rs786204606	188984		X	X	X
7-92507125-C-A	NC_000007.14:g.92507125C>A	PEX1	HGNC:8850	ENST00000248633.9:c.1672G>T	ENSP00000248633.4:p.(Gly558Ter)	stop_gained,splice_region_variant	rs2116181877	1453986			X
7-92509328-C-A	NC_000007.14:g.92509328C>A	PEX1	HGNC:8850	ENST00000248633.9:c.1670+1G>T	ENSP00000248633.4:p.?	splice_donor_variant	rs1057517490	371727		X
7-92510943-C-T	NC_000007.14:g.92510943C>T	PEX1	HGNC:8850	ENST00000248633.9:c.1587+1G>A	ENSP00000248633.4:p.?	splice_donor_variant	rs1057517469	371701		X	X
7-92510946-G-A	NC_000007.14:g.92510946G>A	PEX1	HGNC:8850	ENST00000248633.9:c.1585C>T	ENSP00000248633.4:p.(Gln529Ter)	stop_gained,splice_region_variant	rs763862595	2677628		X		X
7-92511649-G-A	NC_000007.14:g.92511649G>A	PEX1	HGNC:8850	ENST00000248633.9:c.1414C>T	ENSP00000248633.4:p.(Gln472Ter)	stop_gained	rs1554373801	551109		X
7-92511652-G-A	NC_000007.14:g.92511652G>A	PEX1	HGNC:8850	ENST00000248633.9:c.1411C>T	ENSP00000248633.4:p.(Gln471Ter)	stop_gained	rs758402265	1324876			X
7-92511668-TAC-T	NC_000007.14:g.92511670_92511671del	PEX1	HGNC:8850	ENST00000248633.9:c.1393_1394del	ENSP00000248633.4:p.(Val465IlefsTer24)	frameshift_variant	rs1164941642	1324879			X
7-92513867-A-C	NC_000007.14:g.92513867A>C	PEX1	HGNC:8850	ENST00000248633.9:c.1340T>G	ENSP00000248633.4:p.(Leu447Ter)	stop_gained	rs1585248089	813449			X
7-92513969-T-C	NC_000007.14:g.92513969T>C	PEX1	HGNC:8850	ENST00000248633.9:c.1240-2A>G	ENSP00000248633.4:p.?	splice_acceptor_variant	rs1257140426	2677640		X
7-92515518-T-C	NC_000007.14:g.92515518T>C	PEX1	HGNC:8850	ENST00000248633.9:c.1240-1551A>G	ENSP00000248633.4:p.?	intron_variant	rs547793908	1711846		X	X
7-92517275-C-A	NC_000007.14:g.92517275C>A	PEX1	HGNC:8850	ENST00000248633.9:c.1239+1G>T	ENSP00000248633.4:p.?	splice_donor_variant	rs756876301	217430		X	X	X	X
7-92517275-C-T	NC_000007.14:g.92517275C>T	PEX1	HGNC:8850	ENST00000248633.9:c.1239+1G>A	ENSP00000248633.4:p.?	splice_donor_variant	rs756876301	557343		X
7-92517276-C-T	NC_000007.14:g.92517276C>T	PEX1	HGNC:8850	ENST00000248633.9:c.1239G>A	ENSP00000248633.4:p.(Trp413Ter)	stop_gained,splice_region_variant	rs267608175	2884829		X	X	X	X
7-92517306-AT-A	NC_000007.14:g.92517311del	PEX1	HGNC:8850	ENST00000248633.9:c.1208del	ENSP00000248633.4:p.(Asn403MetfsTer2)	frameshift_variant	rs1376037318	1457173		X	X	X
7-92517351-C-T	NC_000007.14:g.92517351C>T	PEX1	HGNC:8850	ENST00000248633.9:c.1164G>A	ENSP00000248633.4:p.(Trp388Ter)	stop_gained	rs910803999	2752831		X
7-92517352-C-T	NC_000007.14:g.92517352C>T	PEX1	HGNC:8850	ENST00000248633.9:c.1163G>A	ENSP00000248633.4:p.(Trp388Ter)	stop_gained	rs1585254187	639480			X	X
7-92517383-CT-C	NC_000007.14:g.92517385del	PEX1	HGNC:8850	ENST00000248633.9:c.1131del	ENSP00000248633.4:p.(Asp378MetfsTer9)	frameshift_variant	rs886043479	286796		X
7-92517388-TC-T	NC_000007.14:g.92517389del	PEX1	HGNC:8850	ENST00000248633.9:c.1126del	ENSP00000248633.4:p.(Glu376LysfsTer11)	frameshift_variant	rs751829426	1324877		X
7-92517406-A-AT	NC_000007.14:g.92517415dup	PEX1	HGNC:8850	ENST00000248633.9:c.1108dup	ENSP00000248633.4:p.(Ile370AsnfsTer2)	frameshift_variant	rs61750406	644707		X	X	X	X
7-92517406-AT-A	NC_000007.14:g.92517415del	PEX1	HGNC:8850	ENST00000248633.9:c.1108del	ENSP00000248633.4:p.(Ile370LeufsTer17)	frameshift_variant	rs61750406	371779		X	X	X	X
7-92517415-TG-T	NC_000007.14:g.92517416del	PEX1	HGNC:8850	ENST00000248633.9:c.1099del	ENSP00000248633.4:p.(Gln367LysfsTer20)	frameshift_variant	rs1403870448	1324877		X		X	X
7-92517416-G-A	NC_000007.14:g.92517416G>A	PEX1	HGNC:8850	ENST00000248633.9:c.1099C>T	ENSP00000248633.4:p.(Gln367Ter)	stop_gained	rs140990231	1724078		X
7-92517438-CT-C	NC_000007.14:g.92517440del	PEX1	HGNC:8850	ENST00000248633.9:c.1076del	ENSP00000248633.4:p.(Lys359SerfsTer7)	frameshift_variant	rs1057517465	371694		X	X
7-92517560-G-A	NC_000007.14:g.92517560G>A	PEX1	HGNC:8850	ENST00000248633.9:c.955C>T	ENSP00000248633.4:p.(Gln319Ter)	stop_gained	rs2116244185	1403370				X
7-92517638-G-A	NC_000007.14:g.92517638G>A	PEX1	HGNC:8850	ENST00000248633.9:c.877C>T	ENSP00000248633.4:p.(Gln293Ter)	stop_gained	rs1792857897	1902843		X
7-92517680-TTGAC-T	NC_000007.14:g.92517683_92517686del	PEX1	HGNC:8850	ENST00000248633.9:c.831_834del	ENSP00000248633.4:p.(Ser278ArgfsTer5)	frameshift_variant	rs2116245323	1457878			X
7-92517725-ATG-A	NC_000007.14:g.92517727_92517728del	PEX1	HGNC:8850	ENST00000248633.9:c.788_789del	ENSP00000248633.4:p.(Thr263IlefsTer6)	frameshift_variant	rs61750404	1098755				X
7-92517731-CTT-C	NC_000007.14:g.92517732_92517733del	PEX1	HGNC:8850	ENST00000248633.9:c.782_783del	ENSP00000248633.4:p.(Gln261ArgfsTer8)	frameshift_variant	rs749067142	188910		X	X	X	X
7-92517754-G-GA	NC_000007.14:g.92517760dup	PEX1	HGNC:8850	ENST00000248633.9:c.760dup	ENSP00000248633.4:p.(Ser254PhefsTer5)	frameshift_variant	rs1554375511	557794		X
7-92517793-GA-G	NC_000007.14:g.92517794del	PEX1	HGNC:8850	ENST00000248633.9:c.721del	ENSP00000248633.4:p.(Ser241GlnfsTer2)	frameshift_variant	rs894289737	591770		X
7-92517867-CTTGGT-C	NC_000007.14:g.92517871_92517875del	PEX1	HGNC:8850	ENST00000248633.9:c.643_647del	ENSP00000248633.4:p.(Thr215AlafsTer11)	frameshift_variant	rs786204544	188897		X	X	X
7-92517941-CT-C	NC_000007.14:g.92517945del	PEX1	HGNC:8850	ENST00000248633.9:c.573del	ENSP00000248633.4:p.(Ala192LeufsTer18)	frameshift_variant	rs1585255490	813451		X
7-92517946-G-T	NC_000007.14:g.92517946G>T	PEX1	HGNC:8850	ENST00000248633.9:c.569C>A	ENSP00000248633.4:p.(Ser190Ter)	stop_gained	rs1554375599	551013				X
7-92517968-G-A	NC_000007.14:g.92517968G>A	PEX1	HGNC:8850	ENST00000248633.9:c.547C>T	ENSP00000248633.4:p.(Arg183Ter)	stop_gained	rs149806989	371782	X	X	X		X
7-92517973-G-GTCTT	NC_000007.14:g.92517975_92517978dup	PEX1	HGNC:8850	ENST00000248633.9:c.538_541dup	ENSP00000248633.4:p.(Thr181LysfsTer14)	frameshift_variant	rs1792878019	1442533		X	X
7-92518140-C-T	NC_000007.14:g.92518140C>T	PEX1	HGNC:8850	ENST00000248633.9:c.472+1G>A	ENSP00000248633.4:p.?	splice_donor_variant	rs762852144	552880			X
7-92518210-G-A	NC_000007.14:g.92518210G>A	PEX1	HGNC:8850	ENST00000248633.9:c.403C>T	ENSP00000248633.4:p.(Arg135Ter)	stop_gained	rs201415996	810635		X	X
7-92518256-C-A	NC_000007.14:g.92518256C>A	PEX1	HGNC:8850	ENST00000248633.9:c.358-1G>T	ENSP00000248633.4:p.?	splice_acceptor_variant	rs1057517479	371714		X	X
7-92518257-T-G	NC_000007.14:g.92518257T>G	PEX1	HGNC:8850	ENST00000248633.9:c.358-2A>C	ENSP00000248633.4:p.?	splice_acceptor_variant	rs1057517500	554482		X
7-92518994-C-A	NC_000007.14:g.92518994C>A	PEX1	HGNC:8850	ENST00000248633.9:c.357+1G>T	ENSP00000248633.4:p.?	splice_donor_variant	rs866144313	1495205		X
7-92519004-C-T	NC_000007.14:g.92519004C>T	PEX1	HGNC:8850	ENST00000248633.9:c.348G>A	ENSP00000248633.4:p.(Trp116Ter)	stop_gained	rs1057517487	371724			X
7-92522101-C-T	NC_000007.14:g.92522101C>T	PEX1	HGNC:8850	ENST00000248633.9:c.273+1G>A	ENSP00000248633.4:p.?	splice_donor_variant	rs1554376597	558237			X	X
7-92522195-C-T	NC_000007.14:g.92522195C>T	PEX1	HGNC:8850	ENST00000248633.9:c.180G>A	ENSP00000248633.4:p.(Trp60Ter)	stop_gained	rs1408895107	813452		X
7-92522246-C-A	NC_000007.14:g.92522246C>A	PEX1	HGNC:8850	ENST00000248633.9:c.130-1G>T	ENSP00000248633.4:p.?	splice_acceptor_variant	rs1028247729	813453		X		X
7-92528355-GCAGTCGCGAGCGTTGGTGAAGGCCA-G	NC_000007.14:g.92528361_92528385del	PEX1	HGNC:8850	ENST00000248633.9:c.56_80del	ENSP00000248633.4:p.(Val19AlafsTer21)	frameshift_variant	rs1793398751	1451521		X	X
7-92528431-C-T	NC_000007.14:g.92528431C>T	PEX1	HGNC:8850	ENST00000248633.9:c.5G>A	ENSP00000248633.4:p.(Trp2Ter)	stop_gained	rs762679408	558040		X	X	X
7-92528433-C-T	NC_000007.14:g.92528433C>T	PEX1	HGNC:8850	ENST00000248633.9:c.3G>A	ENSP00000248633.4:p.(Met1?)	start_lost	rs786204704	189106	X	X	X
7-92528434-A-C	NC_000007.14:g.92528434A>C	PEX1	HGNC:8850	ENST00000248633.9:c.2T>G	ENSP00000248633.4:p.(Met1?)	start_lost	rs766020928	371688	X	X
7-92528434-A-G	NC_000007.14:g.92528434A>G	PEX1	HGNC:8850	ENST00000248633.9:c.2T>C	ENSP00000248633.4:p.(Met1?)	start_lost	rs766020928	371746		X	X	X
7-92528435-T-A	NC_000007.14:g.92528435T>A	PEX1	HGNC:8850	ENST00000248633.9:c.1A>T	ENSP00000248633.4:p.(Met1?)	start_lost	rs1057517501	371744				X
7-92528435-T-G	NC_000007.14:g.92528435T>G	PEX1	HGNC:8850	ENST00000248633.9:c.1A>C	ENSP00000248633.4:p.(Met1?)	start_lost	rs1057517501	552166		X	X		X

## Sheet: HC_LOF
VCF	HGVSg	SYMBOL	GeneID	HGVSc	HGVSp	Consequence	rsID	Japan	US	UK	Europe	ACMG
7-92489292-C-A	NC_000007.14:g.92489292C>A	PEX1	HGNC:8850	ENST00000248633.9:c.3767+1G>T	ENSP00000248633.4:p.?	splice_donor_variant	-		X	X		PVS1, PM2
7-92489292-C-G	NC_000007.14:g.92489292C>G	PEX1	HGNC:8850	ENST00000248633.9:c.3767+1G>C	ENSP00000248633.4:p.?	splice_donor_variant	-			X		PVS1, PM2
7-92489330-AT-A	NC_000007.14:g.92489331del	PEX1	HGNC:8850	ENST00000248633.9:c.3729del	ENSP00000248633.4:p.(Ser1244ProfsTer37)	frameshift_variant	rs746001220			X	X	PVS1, PM2
7-92489333-G-GT	NC_000007.14:g.92489334dup	PEX1	HGNC:8850	ENST00000248633.9:c.3726dup	ENSP00000248633.4:p.(Pro1243ThrfsTer4)	frameshift_variant	-			X		PVS1, PM2
7-92489363-GTGAC-G	NC_000007.14:g.92489369_92489372del	PEX1	HGNC:8850	ENST00000248633.9:c.3693_3696del	ENSP00000248633.4:p.(Gln1231HisfsTer3)	frameshift_variant	rs769836601		X	X	X	PVS1, PM2
7-92489388-T-TTTGA	NC_000007.14:g.92489392_92489395dup	PEX1	HGNC:8850	ENST00000248633.9:c.3668_3671dup	ENSP00000248633.4:p.(Lys1224AsnfsTer8)	frameshift_variant	-			X		PVS1, PM2
7-92489424-C-G	NC_000007.14:g.92489424C>G	PEX1	HGNC:8850	ENST00000248633.9:c.3637-1G>C	ENSP00000248633.4:p.?	splice_acceptor_variant	-		X			PVS1, PM2
7-92489424-C-T	NC_000007.14:g.92489424C>T	PEX1	HGNC:8850	ENST00000248633.9:c.3637-1G>A	ENSP00000248633.4:p.?	splice_acceptor_variant	-		X		X	PVS1, PM2
7-92489715-C-CCA	NC_000007.14:g.92489717_92489718dup	PEX1	HGNC:8850	ENST00000248633.9:c.3633_3634dup	ENSP00000248633.4:p.(Gly1212ValfsTer7)	frameshift_variant,splice_region_variant	-				X	PVS1, PM2
7-92489757-GC-G	NC_000007.14:g.92489760del	PEX1	HGNC:8850	ENST00000248633.9:c.3592del	ENSP00000248633.4:p.(Ala1198GlnfsTer20)	frameshift_variant	-		X			PVS1, PM2
7-92489768-ATC-A	NC_000007.14:g.92489772_92489773del	PEX1	HGNC:8850	ENST00000248633.9:c.3580_3581del	ENSP00000248633.4:p.(Asp1194SerfsTer36)	frameshift_variant	rs1160117945		X		X	PVS1, PM2
7-92489772-CTT-C	NC_000007.14:g.92489774_92489775del	PEX1	HGNC:8850	ENST00000248633.9:c.3576_3577del	ENSP00000248633.4:p.(Asp1194SerfsTer36)	frameshift_variant	-		X			PVS1, PM2
7-92489795-G-GC	NC_000007.14:g.92489796dup	PEX1	HGNC:8850	ENST00000248633.9:c.3554dup	ENSP00000248633.4:p.(Cys1185TrpfsTer46)	frameshift_variant	rs1490737876		X		X	PVS1, PM2
7-92489806-G-A	NC_000007.14:g.92489806G>A	PEX1	HGNC:8850	ENST00000248633.9:c.3544C>T	ENSP00000248633.4:p.(Gln1182Ter)	stop_gained	rs766487586		X			PVS1, PM2
7-92489819-T-TA	NC_000007.14:g.92489821dup	PEX1	HGNC:8850	ENST00000248633.9:c.3530dup	ENSP00000248633.4:p.(Leu1177PhefsTer54)	frameshift_variant	-		X			PVS1, PM2
7-92489893-CAG-C	NC_000007.14:g.92489899_92489900del	PEX1	HGNC:8850	ENST00000248633.9:c.3455_3456del	ENSP00000248633.4:p.(Ser1152CysfsTer78)	frameshift_variant	rs759183382		X			PVS1, PM2
7-92491270-A-G	NC_000007.14:g.92491270A>G	PEX1	HGNC:8850	ENST00000248633.9:c.3438+2T>C	ENSP00000248633.4:p.?	splice_donor_variant	-			X		PVS1, PM2
7-92491279-GAA-G	NC_000007.14:g.92491280_92491281del	PEX1	HGNC:8850	ENST00000248633.9:c.3429_3430del	ENSP00000248633.4:p.(Ser1144Ter)	frameshift_variant	-			X		PVS1, PM2
7-92491301-C-A	NC_000007.14:g.92491301C>A	PEX1	HGNC:8850	ENST00000248633.9:c.3409G>T	ENSP00000248633.4:p.(Glu1137Ter)	stop_gained	-		X			PVS1, PM2
7-92491319-C-A	NC_000007.14:g.92491319C>A	PEX1	HGNC:8850	ENST00000248633.9:c.3391G>T	ENSP00000248633.4:p.(Gly1131Ter)	stop_gained	-		X			PVS1, PM2
7-92491335-C-CAT	NC_000007.14:g.92491338_92491339dup	PEX1	HGNC:8850	ENST00000248633.9:c.3373_3374dup	ENSP00000248633.4:p.(Met1125IlefsTer23)	frameshift_variant	rs763614661				X	PVS1, PM2
7-92491373-TC-T	NC_000007.14:g.92491374del	PEX1	HGNC:8850	ENST00000248633.9:c.3336del	ENSP00000248633.4:p.(Met1113CysfsTer34)	frameshift_variant	-		X			PVS1, PM2
7-92491377-T-TA	NC_000007.14:g.92491380dup	PEX1	HGNC:8850	ENST00000248633.9:c.3332dup	ENSP00000248633.4:p.(Leu1111PhefsTer10)	frameshift_variant	-			X		PVS1, PM2
7-92491394-G-A	NC_000007.14:g.92491394G>A	PEX1	HGNC:8850	ENST00000248633.9:c.3316C>T	ENSP00000248633.4:p.(Gln1106Ter)	stop_gained	-			X		PVS1, PM2
7-92491402-CCACA-C	NC_000007.14:g.92491403_92491406del	PEX1	HGNC:8850	ENST00000248633.9:c.3304_3307del	ENSP00000248633.4:p.(Cys1102AlafsTer2)	frameshift_variant	-		X			PVS1, PM2
7-92491444-T-TCA	NC_000007.14:g.92491444_92491445insCA	PEX1	HGNC:8850	ENST00000248633.9:c.3265_3266insTG	ENSP00000248633.4:p.(His1089LeufsTer17)	frameshift_variant	rs1791314513		X			PVS1, PM2
7-92491446-GT-G	NC_000007.14:g.92491448del	PEX1	HGNC:8850	ENST00000248633.9:c.3263del	ENSP00000248633.4:p.(Asn1088ThrfsTer17)	frameshift_variant	-			X		PVS1, PM2
7-92491448-TAAGA-T	NC_000007.14:g.92491453_92491456del	PEX1	HGNC:8850	ENST00000248633.9:c.3258_3261del	ENSP00000248633.4:p.(Phe1086LeufsTer18)	frameshift_variant	-		X	X	X	PVS1, PM2
7-92491456-AC-A	NC_000007.14:g.92491458del	PEX1	HGNC:8850	ENST00000248633.9:c.3253del	ENSP00000248633.4:p.(Val1085SerfsTer20)	frameshift_variant	-			X		PVS1, PM2
7-92491467-CAG-C	NC_000007.14:g.92491469_92491470del	PEX1	HGNC:8850	ENST00000248633.9:c.3241_3242del	ENSP00000248633.4:p.(Leu1081ValfsTer7)	frameshift_variant	-			X		PVS1, PM2
7-92491468-A-AAG	NC_000007.14:g.92491468_92491469insAG	PEX1	HGNC:8850	ENST00000248633.9:c.3241_3242insCT	ENSP00000248633.4:p.(Leu1081ProfsTer25)	frameshift_variant	-				X	PVS1, PM2
7-92491497-TC-T	NC_000007.14:g.92491499del	PEX1	HGNC:8850	ENST00000248633.9:c.3212del	ENSP00000248633.4:p.(Gly1071GlufsTer9)	frameshift_variant	rs1791318961		X			PVS1, PM2
7-92492951-G-GC	NC_000007.14:g.92492953dup	PEX1	HGNC:8850	ENST00000248633.9:c.3207+1dup	ENSP00000248633.4:p.?	splice_donor_variant	-				X	PVS1, PM2
7-92493003-TGTAAA-T	NC_000007.14:g.92493010_92493014del	PEX1	HGNC:8850	ENST00000248633.9:c.3152_3156del	ENSP00000248633.4:p.(Leu1051GlnfsTer24)	frameshift_variant	rs2116077430				X	PVS1, PM2
7-92493014-GC-G	NC_000007.14:g.92493015del	PEX1	HGNC:8850	ENST00000248633.9:c.3145del	ENSP00000248633.4:p.(Ala1049LeufsTer31)	frameshift_variant	-				X	PVS1, PM2
7-92493032-G-GTA	NC_000007.14:g.92493033_92493034dup	PEX1	HGNC:8850	ENST00000248633.9:c.3126_3127dup	ENSP00000248633.4:p.(Thr1043IlefsTer6)	frameshift_variant	-			X	X	PVS1, PM2
7-92493035-A-AT	NC_000007.14:g.92493035_92493036insT	PEX1	HGNC:8850	ENST00000248633.9:c.3124_3125insA	ENSP00000248633.4:p.(Phe1042TyrfsTer5)	frameshift_variant	-			X		PVS1, PM2
7-92493088-T-TAG	NC_000007.14:g.92493093_92493094dup	PEX1	HGNC:8850	ENST00000248633.9:c.3070_3071dup	ENSP00000248633.4:p.(Pro1025TyrfsTer12)	frameshift_variant	-		X			PVS1, PM2
7-92493110-A-T	NC_000007.14:g.92493110A>T	PEX1	HGNC:8850	ENST00000248633.9:c.3050T>A	ENSP00000248633.4:p.(Leu1017Ter)	stop_gained	-				X	PVS1, PM2
7-92493125-G-GAC	NC_000007.14:g.92493128_92493129dup	PEX1	HGNC:8850	ENST00000248633.9:c.3033_3034dup	ENSP00000248633.4:p.(Ser1012CysfsTer7)	frameshift_variant	-				X	PVS1, PM2
7-92493130-C-A	NC_000007.14:g.92493130C>A	PEX1	HGNC:8850	ENST00000248633.9:c.3031-1G>T	ENSP00000248633.4:p.?	splice_acceptor_variant	-				X	PVS1, PM2
7-92494389-A-C	NC_000007.14:g.92494389A>C	PEX1	HGNC:8850	ENST00000248633.9:c.2934T>G	ENSP00000248633.4:p.(Tyr978Ter)	stop_gained	rs755770436		X			PVS1, PM2
7-92494390-T-TA	NC_000007.14:g.92494393dup	PEX1	HGNC:8850	ENST00000248633.9:c.2932dup	ENSP00000248633.4:p.(Tyr978LeufsTer7)	frameshift_variant	-				X	PVS1, PM2
7-92494502-CTCCA-C	NC_000007.14:g.92494507_92494510del	PEX1	HGNC:8850	ENST00000248633.9:c.2907_2910del	ENSP00000248633.4:p.(Asp969GlufsTer2)	frameshift_variant	-			X		PVS1, PM2
7-92494509-CAACT-C	NC_000007.14:g.92494510_92494513del	PEX1	HGNC:8850	ENST00000248633.9:c.2900_2903del	ENSP00000248633.4:p.(Gln967ArgfsTer4)	frameshift_variant	-			X		PVS1, PM2
7-92494514-G-A	NC_000007.14:g.92494514G>A	PEX1	HGNC:8850	ENST00000248633.9:c.2899C>T	ENSP00000248633.4:p.(Gln967Ter)	stop_gained	-			X		PVS1, PM2
7-92494522-A-AAT	NC_000007.14:g.92494523_92494524insTA	PEX1	HGNC:8850	ENST00000248633.9:c.2890_2891insAT	ENSP00000248633.4:p.(Leu964TyrfsTer3)	frameshift_variant	-		X			PVS1, PM2
7-92494526-G-GGA	NC_000007.14:g.92494527_92494528insAG	PEX1	HGNC:8850	ENST00000248633.9:c.2886_2887insTC	ENSP00000248633.4:p.(Gln963SerfsTer4)	frameshift_variant	-		X			PVS1, PM2
7-92494528-TTAAC-T	NC_000007.14:g.92494531_92494534del	PEX1	HGNC:8850	ENST00000248633.9:c.2881_2884del	ENSP00000248633.4:p.(Val961ThrfsTer4)	frameshift_variant	-		X			PVS1, PM2
7-92494571-GAGGAGCA-G	NC_000007.14:g.92494573_92494579del	PEX1	HGNC:8850	ENST00000248633.9:c.2835_2841del	ENSP00000248633.4:p.(Ala946GlyfsTer13)	frameshift_variant	-			X		PVS1, PM2
7-92494576-G-GC	NC_000007.14:g.92494577dup	PEX1	HGNC:8850	ENST00000248633.9:c.2836dup	ENSP00000248633.4:p.(Ala946GlyfsTer7)	frameshift_variant	-			X		PVS1, PM2
7-92494586-C-CA	NC_000007.14:g.92494589dup	PEX1	HGNC:8850	ENST00000248633.9:c.2826dup	ENSP00000248633.4:p.(Glu943Ter)	frameshift_variant	-		X			PVS1, PM2
7-92494630-C-T	NC_000007.14:g.92494630C>T	PEX1	HGNC:8850	ENST00000248633.9:c.2784-1G>A	ENSP00000248633.4:p.?	splice_acceptor_variant	-	X				PVS1, PM2
7-92494631-T-C	NC_000007.14:g.92494631T>C	PEX1	HGNC:8850	ENST00000248633.9:c.2784-2A>G	ENSP00000248633.4:p.?	splice_acceptor_variant	-		X		X	PVS1, PM2
7-92496712-C-T	NC_000007.14:g.92496712C>T	PEX1	HGNC:8850	ENST00000248633.9:c.2783+1G>A	ENSP00000248633.4:p.?	splice_donor_variant	-			X		PVS1, PM2
7-92496717-TAA-T	NC_000007.14:g.92496721_92496722del	PEX1	HGNC:8850	ENST00000248633.9:c.2777_2778del	ENSP00000248633.4:p.(Phe926TyrfsTer2)	frameshift_variant	-			X		PVS1, PM2
7-92499698-ACATAC-A	NC_000007.14:g.92499700_92499704del	PEX1	HGNC:8850	ENST00000248633.9:c.2718+1_2718+5del	ENSP00000248633.4:p.?	splice_donor_variant,splice_donor_5th_base_variant,intron_variant	-			X		PVS1, PM2
7-92499702-A-T	NC_000007.14:g.92499702A>T	PEX1	HGNC:8850	ENST00000248633.9:c.2718+2T>A	ENSP00000248633.4:p.?	splice_donor_variant	-			X		PVS1, PM2
7-92499715-T-TA	NC_000007.14:g.92499719dup	PEX1	HGNC:8850	ENST00000248633.9:c.2706dup	ENSP00000248633.4:p.(Ile903TyrfsTer17)	frameshift_variant	-			X		PVS1, PM2
7-92499751-C-CT	NC_000007.14:g.92499752dup	PEX1	HGNC:8850	ENST00000248633.9:c.2670dup	ENSP00000248633.4:p.(Ala891SerfsTer9)	frameshift_variant	rs1317030176		X			PVS1, PM2
7-92499773-AGGCGGACCATACAACAGTATTCCTGTTC-A	NC_000007.14:g.92499774_92499801del	PEX1	HGNC:8850	ENST00000248633.9:c.2621_2648del	ENSP00000248633.4:p.(Arg874MetfsTer8)	frameshift_variant	-		X			PVS1, PM2
7-92501505-A-G	NC_000007.14:g.92501505A>G	PEX1	HGNC:8850	ENST00000248633.9:c.2583+2T>C	ENSP00000248633.4:p.?	splice_donor_variant	-				X	PVS1, PM2
7-92501507-CTTGG-C	NC_000007.14:g.92501508_92501511del	PEX1	HGNC:8850	ENST00000248633.9:c.2579_2582del	ENSP00000248633.4:p.(Ala860GlyfsTer30)	frameshift_variant,splice_region_variant	rs1791924277				X	PVS1, PM2
7-92501521-G-A	NC_000007.14:g.92501521G>A	PEX1	HGNC:8850	ENST00000248633.9:c.2569C>T	ENSP00000248633.4:p.(Gln857Ter)	stop_gained	rs1791924820		X			PVS1, PM2
7-92501521-G-GCCAA	NC_000007.14:g.92501521_92501522insCCAA	PEX1	HGNC:8850	ENST00000248633.9:c.2568_2569insTTGG	ENSP00000248633.4:p.(Gln857LeufsTer44)	frameshift_variant	-				X	PVS1, PM2
7-92501556-A-C	NC_000007.14:g.92501556A>C	PEX1	HGNC:8850	ENST00000248633.9:c.2534T>G	ENSP00000248633.4:p.(Leu845Ter)	stop_gained	-	X				PVS1, PM2
7-92501609-TC-T	NC_000007.14:g.92501610del	PEX1	HGNC:8850	ENST00000248633.9:c.2480del	ENSP00000248633.4:p.(Arg827GlnfsTer64)	frameshift_variant	-			X		PVS1, PM2
7-92501631-CCG-C	NC_000007.14:g.92501634_92501635del	PEX1	HGNC:8850	ENST00000248633.9:c.2457_2458del	ENSP00000248633.4:p.(Gly820IlefsTer13)	frameshift_variant	rs1791931134		X	X		PVS1, PM2
7-92501646-TG-T	NC_000007.14:g.92501648del	PEX1	HGNC:8850	ENST00000248633.9:c.2443del	ENSP00000248633.4:p.(Gln815LysfsTer76)	frameshift_variant	-		X			PVS1, PM2
7-92501672-TTC-T	NC_000007.14:g.92501674_92501675del	PEX1	HGNC:8850	ENST00000248633.9:c.2417-1_2417del	ENSP00000248633.4:p.?	splice_acceptor_variant,coding_sequence_variant	-			X		PVS1, PM2
7-92501674-C-T	NC_000007.14:g.92501674C>T	PEX1	HGNC:8850	ENST00000248633.9:c.2417-1G>A	ENSP00000248633.4:p.?	splice_acceptor_variant	rs1365047750		X	X		PVS1, PM2
7-92501889-C-A	NC_000007.14:g.92501889C>A	PEX1	HGNC:8850	ENST00000248633.9:c.2416+1G>T	ENSP00000248633.4:p.?	splice_donor_variant	-	X				PVS1, PM2
7-92501911-G-A	NC_000007.14:g.92501911G>A	PEX1	HGNC:8850	ENST00000248633.9:c.2395C>T	ENSP00000248633.4:p.(Gln799Ter)	stop_gained	rs1791946809		X			PVS1, PM2
7-92501913-CGA-C	NC_000007.14:g.92501919_92501920del	PEX1	HGNC:8850	ENST00000248633.9:c.2391_2392del	ENSP00000248633.4:p.(Arg798SerfsTer35)	frameshift_variant	rs61750414		X	X		PVS1, PM2
7-92501964-GC-G	NC_000007.14:g.92501966del	PEX1	HGNC:8850	ENST00000248633.9:c.2341del	ENSP00000248633.4:p.(Ala781LeufsTer27)	frameshift_variant	-		X			PVS1, PM2
7-92503040-C-T	NC_000007.14:g.92503040C>T	PEX1	HGNC:8850	ENST00000248633.9:c.2226+1G>A	ENSP00000248633.4:p.?	splice_donor_variant	-			X		PVS1, PM2
7-92503104-TA-T	NC_000007.14:g.92503107del	PEX1	HGNC:8850	ENST00000248633.9:c.2162del	ENSP00000248633.4:p.(Leu721TyrfsTer32)	frameshift_variant	-		X	X		PVS1, PM2
7-92504730-A-C	NC_000007.14:g.92504730A>C	PEX1	HGNC:8850	ENST00000248633.9:c.2071+2T>G	ENSP00000248633.4:p.?	splice_donor_variant	rs1478905473		X			PVS1, PM2
7-92504737-G-GC	NC_000007.14:g.92504738dup	PEX1	HGNC:8850	ENST00000248633.9:c.2065dup	ENSP00000248633.4:p.(Ala689GlyfsTer6)	frameshift_variant	-		X			PVS1, PM2
7-92504748-GC-G	NC_000007.14:g.92504749del	PEX1	HGNC:8850	ENST00000248633.9:c.2054del	ENSP00000248633.4:p.(Ser685ThrfsTer8)	frameshift_variant	-			X		PVS1, PM2
7-92504753-G-A	NC_000007.14:g.92504753G>A	PEX1	HGNC:8850	ENST00000248633.9:c.2050C>T	ENSP00000248633.4:p.(Gln684Ter)	stop_gained	-		X			PVS1, PM2
7-92504758-G-GC	NC_000007.14:g.92504759dup	PEX1	HGNC:8850	ENST00000248633.9:c.2044dup	ENSP00000248633.4:p.(Ala682GlyfsTer13)	frameshift_variant	-		X			PVS1, PM2
7-92504767-CTGTGCTCA-C	NC_000007.14:g.92504771_92504778del	PEX1	HGNC:8850	ENST00000248633.9:c.2028_2035del	ENSP00000248633.4:p.(His676GlnfsTer3)	frameshift_variant	-				X	PVS1, PM2
7-92504772-C-CT	NC_000007.14:g.92504773dup	PEX1	HGNC:8850	ENST00000248633.9:c.2030dup	ENSP00000248633.4:p.(His678AlafsTer4)	frameshift_variant	-				X	PVS1, PM2
7-92504845-C-T	NC_000007.14:g.92504845C>T	PEX1	HGNC:8850	ENST00000248633.9:c.1958G>A	ENSP00000248633.4:p.(Trp653Ter)	stop_gained	rs1279116693		X		X	PVS1, PM2
7-92504903-C-G	NC_000007.14:g.92504903C>G	PEX1	HGNC:8850	ENST00000248633.9:c.1901-1G>C	ENSP00000248633.4:p.?	splice_acceptor_variant	rs1792111046		X			PVS1, PM2
7-92504904-T-C	NC_000007.14:g.92504904T>C	PEX1	HGNC:8850	ENST00000248633.9:c.1901-2A>G	ENSP00000248633.4:p.?	splice_acceptor_variant	-		X			PVS1, PM2
7-92506250-CG-C	NC_000007.14:g.92506251del	PEX1	HGNC:8850	ENST00000248633.9:c.1897del	ENSP00000248633.4:p.(Arg633GlufsTer12)	frameshift_variant	-		X			PVS1, PM2
7-92506260-T-A	NC_000007.14:g.92506260T>A	PEX1	HGNC:8850	ENST00000248633.9:c.1888A>T	ENSP00000248633.4:p.(Lys630Ter)	stop_gained	-		X			PVS1, PM2
7-92506268-ACTCT-A	NC_000007.14:g.92506272_92506275del	PEX1	HGNC:8850	ENST00000248633.9:c.1876_1879del	ENSP00000248633.4:p.(Arg626LeufsTer18)	frameshift_variant	-			X		PVS1, PM2
7-92506335-T-A	NC_000007.14:g.92506335T>A	PEX1	HGNC:8850	ENST00000248633.9:c.1813A>T	ENSP00000248633.4:p.(Lys605Ter)	stop_gained	rs1792186860		X		X	PVS1, PM2
7-92507038-CAA-C	NC_000007.14:g.92507039_92507040del	PEX1	HGNC:8850	ENST00000248633.9:c.1757_1758del	ENSP00000248633.4:p.(Leu586ArgfsTer5)	frameshift_variant	rs1792225122		X	X		PVS1, PM2
7-92507112-A-C	NC_000007.14:g.92507112A>C	PEX1	HGNC:8850	ENST00000248633.9:c.1685T>G	ENSP00000248633.4:p.(Leu562Ter)	stop_gained	-		X			PVS1, PM2
7-92507127-CTG-C	NC_000007.14:g.92507129_92507130del	PEX1	HGNC:8850	ENST00000248633.9:c.1671-3_1671-2del	ENSP00000248633.4:p.?	splice_acceptor_variant,splice_polypyrimidine_tract_variant,intron_variant	-		X			PVS1, PM2
7-92507128-T-G	NC_000007.14:g.92507128T>G	PEX1	HGNC:8850	ENST00000248633.9:c.1671-2A>C	ENSP00000248633.4:p.?	splice_acceptor_variant	-			X		PVS1, PM2
7-92509326-TAC-T	NC_000007.14:g.92509327_92509328del	PEX1	HGNC:8850	ENST00000248633.9:c.1670+1_1670+2del	ENSP00000248633.4:p.?	splice_donor_variant	-			X		PVS1, PM2
7-92509326-TA-T	NC_000007.14:g.92509327del	PEX1	HGNC:8850	ENST00000248633.9:c.1670+2del	ENSP00000248633.4:p.?	splice_donor_variant	-		X			PVS1, PM2
7-92509331-CAA-C	NC_000007.14:g.92509333_92509334del	PEX1	HGNC:8850	ENST00000248633.9:c.1666_1667del	ENSP00000248633.4:p.(Leu556GlyfsTer35)	frameshift_variant	-		X			PVS1, PM2
7-92509347-A-T	NC_000007.14:g.92509347A>T	PEX1	HGNC:8850	ENST00000248633.9:c.1652T>A	ENSP00000248633.4:p.(Leu551Ter)	stop_gained	-		X			PVS1, PM2
7-92509397-AG-A	NC_000007.14:g.92509399del	PEX1	HGNC:8850	ENST00000248633.9:c.1601del	ENSP00000248633.4:p.(Pro534LeufsTer3)	frameshift_variant	-		X			PVS1, PM2
7-92509412-C-G	NC_000007.14:g.92509412C>G	PEX1	HGNC:8850	ENST00000248633.9:c.1588-1G>C	ENSP00000248633.4:p.?	splice_acceptor_variant	-		X			PVS1, PM2
7-92510943-C-A	NC_000007.14:g.92510943C>A	PEX1	HGNC:8850	ENST00000248633.9:c.1587+1G>T	ENSP00000248633.4:p.?	splice_donor_variant	-			X		PVS1, PM2
7-92510943-CTTGTA-C	NC_000007.14:g.92510949_92510953del	PEX1	HGNC:8850	ENST00000248633.9:c.1583_1587del	ENSP00000248633.4:p.(Ile528SerfsTer13)	frameshift_variant,splice_region_variant	-		X	X	X	PVS1, PM2
7-92510982-GA-G	NC_000007.14:g.92510987del	PEX1	HGNC:8850	ENST00000248633.9:c.1548del	ENSP00000248633.4:p.(Leu517CysfsTer2)	frameshift_variant	rs1346220636		X			PVS1, PM2
7-92511021-C-CTA	NC_000007.14:g.92511024_92511025dup	PEX1	HGNC:8850	ENST00000248633.9:c.1508_1509dup	ENSP00000248633.4:p.(Val504Ter)	frameshift_variant	rs1489711400		X			PVS1, PM2
7-92511024-TA-T	NC_000007.14:g.92511025del	PEX1	HGNC:8850	ENST00000248633.9:c.1506del	ENSP00000248633.4:p.(Ser502ArgfsTer2)	frameshift_variant	-				X	PVS1, PM2
7-92511028-CAG-C	NC_000007.14:g.92511032_92511033del	PEX1	HGNC:8850	ENST00000248633.9:c.1501_1502del	ENSP00000248633.4:p.(Leu501GlufsTer12)	frameshift_variant	rs786204743			X	X	PVS1, PM2
7-92511048-C-T	NC_000007.14:g.92511048C>T	PEX1	HGNC:8850	ENST00000248633.9:c.1484-1G>A	ENSP00000248633.4:p.?	splice_acceptor_variant	-		X			PVS1, PM2
7-92511579-C-G	NC_000007.14:g.92511579C>G	PEX1	HGNC:8850	ENST00000248633.9:c.1483+1G>C	ENSP00000248633.4:p.?	splice_donor_variant	-				X	PVS1, PM2
7-92511623-C-CAAAGG	NC_000007.14:g.92511626_92511630dup	PEX1	HGNC:8850	ENST00000248633.9:c.1435_1439dup	ENSP00000248633.4:p.(Leu480PhefsTer4)	frameshift_variant	-		X			PVS1, PM2
7-92511657-C-T	NC_000007.14:g.92511657C>T	PEX1	HGNC:8850	ENST00000248633.9:c.1406G>A	ENSP00000248633.4:p.(Trp469Ter)	stop_gained	-				X	PVS1, PM2
7-92511663-T-TA	NC_000007.14:g.92511667dup	PEX1	HGNC:8850	ENST00000248633.9:c.1399dup	ENSP00000248633.4:p.(Tyr467LeufsTer23)	frameshift_variant	-			X		PVS1, PM2
7-92511670-CA-C	NC_000007.14:g.92511671del	PEX1	HGNC:8850	ENST00000248633.9:c.1392del	ENSP00000248633.4:p.(Val465TyrfsTer17)	frameshift_variant	-		X			PVS1, PM2
7-92511677-T-TA	NC_000007.14:g.92511678dup	PEX1	HGNC:8850	ENST00000248633.9:c.1385dup	ENSP00000248633.4:p.(Thr464AsnfsTer26)	frameshift_variant	-				X	PVS1, PM2
7-92511685-C-CT	NC_000007.14:g.92511687dup	PEX1	HGNC:8850	ENST00000248633.9:c.1377dup	ENSP00000248633.4:p.(Glu460ArgfsTer30)	frameshift_variant	rs1792474583		X			PVS1, PM2
7-92511688-C-A	NC_000007.14:g.92511688C>A	PEX1	HGNC:8850	ENST00000248633.9:c.1375G>T	ENSP00000248633.4:p.(Glu459Ter)	stop_gained	-		X			PVS1, PM2
7-92513956-G-GTCATCTGGAATCTGAAATTTAAAAATAAACAAAAATATAAATATATTCAAAGCTTGGTTAAGAAATATTTCATAGCATAAATATTGATATATTAGCT	NC_000007.14:g.92513959_92514055dup	PEX1	HGNC:8850	ENST00000248633.9:c.1240-86_1250dup	ENSP00000248633.4:p.?	stop_gained,frameshift_variant	rs1792602604		X		X	PVS1, PM2
7-92517284-TC-T	NC_000007.14:g.92517287del	PEX1	HGNC:8850	ENST00000248633.9:c.1230del	ENSP00000248633.4:p.(Val412SerfsTer7)	frameshift_variant	rs1437000477		X			PVS1, PM2
7-92517311-TG-T	NC_000007.14:g.92517313del	PEX1	HGNC:8850	ENST00000248633.9:c.1203del	ENSP00000248633.4:p.(Asn403MetfsTer2)	frameshift_variant	rs1464196443		X			PVS1, PM2
7-92517347-C-CTGGACTCAAGCAATCCACCTGCCTTGGCCTCCCAAAGTGCTGGGACTATAGGCATGAGCTACTGTGCCTGGCCCCA	NC_000007.14:g.92517347_92517348insTGGACTCAAGCAATCCACCTGCCTTGGCCTCCCAAAGTGCTGGGACTATAGGCATGAGCTACTGTGCCTGGCCCCA	PEX1	HGNC:8850	ENST00000248633.9:c.1167_1168insTGGGGCCAGGCACAGTAGCTCATGCCTATAGTCCCAGCACTTTGGGAGGCCAAGGCAGGTGGATTGCTTGAGTCCA	ENSP00000248633.4:p.(Gly390TrpfsTer6)	stop_gained,frameshift_variant	-		X			PVS1, PM2
7-92517361-T-TAG	NC_000007.14:g.92517361_92517362insAG	PEX1	HGNC:8850	ENST00000248633.9:c.1153_1154insCT	ENSP00000248633.4:p.(Gln385ProfsTer3)	frameshift_variant	-		X			PVS1, PM2
7-92517369-AC-A	NC_000007.14:g.92517370del	PEX1	HGNC:8850	ENST00000248633.9:c.1145del	ENSP00000248633.4:p.(Cys382LeufsTer5)	frameshift_variant	-		X			PVS1, PM2
7-92517386-CTTCA-C	NC_000007.14:g.92517389_92517392del	PEX1	HGNC:8850	ENST00000248633.9:c.1125_1128del	ENSP00000248633.4:p.(Asn375LysfsTer11)	frameshift_variant	-			X		PVS1, PM2
7-92517393-AT-A	NC_000007.14:g.92517394del	PEX1	HGNC:8850	ENST00000248633.9:c.1121del	ENSP00000248633.4:p.(His374LeufsTer13)	frameshift_variant	-		X			PVS1, PM2
7-92517428-C-CT	NC_000007.14:g.92517429dup	PEX1	HGNC:8850	ENST00000248633.9:c.1086dup	ENSP00000248633.4:p.(Glu363ArgfsTer9)	frameshift_variant	-			X		PVS1, PM2
7-92517457-A-AGG	NC_000007.14:g.92517457_92517458insGG	PEX1	HGNC:8850	ENST00000248633.9:c.1057_1058insCC	ENSP00000248633.4:p.(Leu353SerfsTer14)	frameshift_variant	-		X			PVS1, PM2
7-92517461-CAT-C	NC_000007.14:g.92517462_92517463del	PEX1	HGNC:8850	ENST00000248633.9:c.1052_1053del	ENSP00000248633.4:p.(Asn351SerfsTer5)	frameshift_variant	-		X			PVS1, PM2
7-92517468-TTTTG-T	NC_000007.14:g.92517472_92517475del	PEX1	HGNC:8850	ENST00000248633.9:c.1043_1046del	ENSP00000248633.4:p.(Thr348AsnfsTer17)	frameshift_variant	-		X			PVS1, PM2
7-92517485-G-A	NC_000007.14:g.92517485G>A	PEX1	HGNC:8850	ENST00000248633.9:c.1030C>T	ENSP00000248633.4:p.(Gln344Ter)	stop_gained	-			X		PVS1, PM2
7-92517518-CAT-C	NC_000007.14:g.92517521_92517522del	PEX1	HGNC:8850	ENST00000248633.9:c.995_996del	ENSP00000248633.4:p.(Tyr332TrpfsTer5)	frameshift_variant	rs1190973818				X	PVS1, PM2
7-92517530-T-TA	NC_000007.14:g.92517533dup	PEX1	HGNC:8850	ENST00000248633.9:c.984dup	ENSP00000248633.4:p.(Thr329TyrfsTer9)	frameshift_variant	rs1242342217		X		X	PVS1, PM2
7-92517602-CAG-C	NC_000007.14:g.92517605_92517606del	PEX1	HGNC:8850	ENST00000248633.9:c.911_912del	ENSP00000248633.4:p.(Ser304CysfsTer4)	frameshift_variant	rs786204638		X	X		PVS1, PM2
7-92517613-G-T	NC_000007.14:g.92517613G>T	PEX1	HGNC:8850	ENST00000248633.9:c.902C>A	ENSP00000248633.4:p.(Ser301Ter)	stop_gained	rs1284914222		X			PVS1, PM2
7-92517660-A-AT	NC_000007.14:g.92517662dup	PEX1	HGNC:8850	ENST00000248633.9:c.854dup	ENSP00000248633.4:p.(Asn285LysfsTer12)	frameshift_variant	-		X			PVS1, PM2
7-92517673-AC-A	NC_000007.14:g.92517674del	PEX1	HGNC:8850	ENST00000248633.9:c.841del	ENSP00000248633.4:p.(Val281PhefsTer3)	frameshift_variant	-		X			PVS1, PM2
7-92517678-CT-C	NC_000007.14:g.92517681del	PEX1	HGNC:8850	ENST00000248633.9:c.836del	ENSP00000248633.4:p.(Lys279ArgfsTer5)	frameshift_variant	rs1414464771		X			PVS1, PM2
7-92517722-AAG-A	NC_000007.14:g.92517724_92517725del	PEX1	HGNC:8850	ENST00000248633.9:c.791_792del	ENSP00000248633.4:p.(Ser264LeufsTer5)	frameshift_variant	-				X	PVS1, PM2
7-92517727-G-GAAACAAA	NC_000007.14:g.92517727_92517728insAAACAAA	PEX1	HGNC:8850	ENST00000248633.9:c.787_788insTTTGTTT	ENSP00000248633.4:p.(Thr263IlefsTer9)	frameshift_variant	-				X	PVS1, PM2
7-92517734-GT-G	NC_000007.14:g.92517737del	PEX1	HGNC:8850	ENST00000248633.9:c.780del	ENSP00000248633.4:p.(Lys260AsnfsTer8)	frameshift_variant	-		X			PVS1, PM2
7-92517754-GA-G	NC_000007.14:g.92517760del	PEX1	HGNC:8850	ENST00000248633.9:c.760del	ENSP00000248633.4:p.(Ser254ProfsTer14)	frameshift_variant	-			X		PVS1, PM2
7-92517772-A-ATAGTCCATAAACTTGC	NC_000007.14:g.92517775_92517790dup	PEX1	HGNC:8850	ENST00000248633.9:c.727_742dup	ENSP00000248633.4:p.(Met248SerfsTer16)	frameshift_variant	-		X		X	PVS1, PM2
7-92517821-CGT-C	NC_000007.14:g.92517822_92517823del	PEX1	HGNC:8850	ENST00000248633.9:c.692_693del	ENSP00000248633.4:p.(Asn231ArgfsTer7)	frameshift_variant	-		X			PVS1, PM2
7-92517833-ATT-A	NC_000007.14:g.92517834_92517835del	PEX1	HGNC:8850	ENST00000248633.9:c.680_681del	ENSP00000248633.4:p.(Glu227ValfsTer2)	frameshift_variant	-		X			PVS1, PM2
7-92517836-C-A	NC_000007.14:g.92517836C>A	PEX1	HGNC:8850	ENST00000248633.9:c.679G>T	ENSP00000248633.4:p.(Glu227Ter)	stop_gained	rs1441463282		X			PVS1, PM2
7-92517836-C-CCT	NC_000007.14:g.92517836_92517837insCT	PEX1	HGNC:8850	ENST00000248633.9:c.678_679insAG	ENSP00000248633.4:p.(Glu227ArgfsTer17)	frameshift_variant	-		X			PVS1, PM2
7-92517927-A-T	NC_000007.14:g.92517927A>T	PEX1	HGNC:8850	ENST00000248633.9:c.588T>A	ENSP00000248633.4:p.(Tyr196Ter)	stop_gained	-		X			PVS1, PM2
7-92517932-C-A	NC_000007.14:g.92517932C>A	PEX1	HGNC:8850	ENST00000248633.9:c.583G>T	ENSP00000248633.4:p.(Glu195Ter)	stop_gained	rs1356854268				X	PVS1, PM2
7-92517946-GA-G	NC_000007.14:g.92517950del	PEX1	HGNC:8850	ENST00000248633.9:c.568del	ENSP00000248633.4:p.(Ser190GlnfsTer20)	frameshift_variant	-		X		X	PVS1, PM2
7-92517948-A-AAATGTAT	NC_000007.14:g.92517949_92517955dup	PEX1	HGNC:8850	ENST00000248633.9:c.560_566dup	ENSP00000248633.4:p.(Phe189LeufsTer7)	frameshift_variant	-		X			PVS1, PM2
7-92517957-C-CTCTTTGGCTCGGCGTG	NC_000007.14:g.92517967_92517982dup	PEX1	HGNC:8850	ENST00000248633.9:c.542_557dup	ENSP00000248633.4:p.(Glu186AspfsTer13)	frameshift_variant	rs1792876435		X		X	PVS1, PM2
7-92517970-CGT-C	NC_000007.14:g.92517973_92517974del	PEX1	HGNC:8850	ENST00000248633.9:c.543_544del	ENSP00000248633.4:p.(Arg182ProfsTer11)	frameshift_variant	-			X		PVS1, PM2
7-92517983-G-A	NC_000007.14:g.92517983G>A	PEX1	HGNC:8850	ENST00000248633.9:c.532C>T	ENSP00000248633.4:p.(Gln178Ter)	stop_gained	rs1792878746				X	PVS1, PM2
7-92518016-CA-C	NC_000007.14:g.92518017del	PEX1	HGNC:8850	ENST00000248633.9:c.498del	ENSP00000248633.4:p.(Tyr166Ter)	frameshift_variant	-		X			PVS1, PM2
7-92518022-A-AG	NC_000007.14:g.92518024dup	PEX1	HGNC:8850	ENST00000248633.9:c.492dup	ENSP00000248633.4:p.(Ser165LeufsTer8)	frameshift_variant	-			X		PVS1, PM2
7-92518044-T-G	NC_000007.14:g.92518044T>G	PEX1	HGNC:8850	ENST00000248633.9:c.473-2A>C	ENSP00000248633.4:p.?	splice_acceptor_variant	-		X			PVS1, PM2
7-92518140-C-A	NC_000007.14:g.92518140C>A	PEX1	HGNC:8850	ENST00000248633.9:c.472+1G>T	ENSP00000248633.4:p.?	splice_donor_variant	rs762852144		X			PVS1, PM2
7-92518147-G-A	NC_000007.14:g.92518147G>A	PEX1	HGNC:8850	ENST00000248633.9:c.466C>T	ENSP00000248633.4:p.(Gln156Ter)	stop_gained	rs1431043581		X			PVS1, PM2
7-92518164-TG-T	NC_000007.14:g.92518165del	PEX1	HGNC:8850	ENST00000248633.9:c.448del	ENSP00000248633.4:p.(Gln150LysfsTer11)	frameshift_variant	rs1328818691		X	X	X	PVS1, PM2
7-92518167-TG-T	NC_000007.14:g.92518168del	PEX1	HGNC:8850	ENST00000248633.9:c.445del	ENSP00000248633.4:p.(Gln149AsnfsTer12)	frameshift_variant	-			X		PVS1, PM2
7-92518168-GATCAACCCAA-G	NC_000007.14:g.92518170_92518179del	PEX1	HGNC:8850	ENST00000248633.9:c.435_444del	ENSP00000248633.4:p.(Trp146AsnfsTer12)	frameshift_variant	rs1792890694			X		PVS1, PM2
7-92518168-GAT-G	NC_000007.14:g.92518169_92518170del	PEX1	HGNC:8850	ENST00000248633.9:c.443_444del	ENSP00000248633.4:p.(Asp148AlafsTer24)	frameshift_variant	rs1792890568		X		X	PVS1, PM2
7-92518171-CAACCCAAA-C	NC_000007.14:g.92518172_92518179del	PEX1	HGNC:8850	ENST00000248633.9:c.434_441del	ENSP00000248633.4:p.(Val145GlyfsTer25)	frameshift_variant	rs1792890827		X		X	PVS1, PM2
7-92518183-GAA-G	NC_000007.14:g.92518187_92518188del	PEX1	HGNC:8850	ENST00000248633.9:c.428_429del	ENSP00000248633.4:p.(Phe143SerfsTer5)	frameshift_variant	-			X		PVS1, PM2
7-92518211-AAT-A	NC_000007.14:g.92518212_92518213del	PEX1	HGNC:8850	ENST00000248633.9:c.400_401del	ENSP00000248633.4:p.(Ile134SerfsTer14)	frameshift_variant	-				X	PVS1, PM2
7-92518216-G-A	NC_000007.14:g.92518216G>A	PEX1	HGNC:8850	ENST00000248633.9:c.397C>T	ENSP00000248633.4:p.(Gln133Ter)	stop_gained	-	X				PVS1, PM2
7-92518231-G-A	NC_000007.14:g.92518231G>A	PEX1	HGNC:8850	ENST00000248633.9:c.382C>T	ENSP00000248633.4:p.(Gln128Ter)	stop_gained	-			X		PVS1, PM2
7-92518233-TC-T	NC_000007.14:g.92518234del	PEX1	HGNC:8850	ENST00000248633.9:c.379del	ENSP00000248633.4:p.(Glu127AsnfsTer5)	frameshift_variant	-			X		PVS1, PM2
7-92518993-A-G	NC_000007.14:g.92518993A>G	PEX1	HGNC:8850	ENST00000248633.9:c.357+2T>C	ENSP00000248633.4:p.?	splice_donor_variant	-		X			PVS1, PM2
7-92518998-TA-T	NC_000007.14:g.92518999del	PEX1	HGNC:8850	ENST00000248633.9:c.353del	ENSP00000248633.4:p.(Ile118AsnfsTer14)	frameshift_variant	-			X		PVS1, PM2
7-92519033-C-A	NC_000007.14:g.92519033C>A	PEX1	HGNC:8850	ENST00000248633.9:c.319G>T	ENSP00000248633.4:p.(Glu107Ter)	stop_gained	rs1272833716		X			PVS1, PM2
7-92519042-G-A	NC_000007.14:g.92519042G>A	PEX1	HGNC:8850	ENST00000248633.9:c.310C>T	ENSP00000248633.4:p.(Gln104Ter)	stop_gained	-			X		PVS1, PM2
7-92519050-AC-A	NC_000007.14:g.92519052del	PEX1	HGNC:8850	ENST00000248633.9:c.301del	ENSP00000248633.4:p.(Val101TyrfsTer31)	frameshift_variant	rs746654281		X	X	X	PVS1, PM2
7-92519080-T-C	NC_000007.14:g.92519080T>C	PEX1	HGNC:8850	ENST00000248633.9:c.274-2A>G	ENSP00000248633.4:p.?	splice_acceptor_variant	rs763271424				X	PVS1, PM2
7-92522140-G-A	NC_000007.14:g.92522140G>A	PEX1	HGNC:8850	ENST00000248633.9:c.235C>T	ENSP00000248633.4:p.(Gln79Ter)	stop_gained	rs1470609060		X			PVS1, PM2
7-92522143-T-A	NC_000007.14:g.92522143T>A	PEX1	HGNC:8850	ENST00000248633.9:c.232A>T	ENSP00000248633.4:p.(Arg78Ter)	stop_gained	-			X		PVS1, PM2
7-92522180-ATGCC-A	NC_000007.14:g.92522186_92522189del	PEX1	HGNC:8850	ENST00000248633.9:c.191_194del	ENSP00000248633.4:p.(Arg64IlefsTer67)	frameshift_variant	-			X		PVS1, PM2
7-92522223-C-T	NC_000007.14:g.92522223C>T	PEX1	HGNC:8850	ENST00000248633.9:c.152G>A	ENSP00000248633.4:p.(Trp51Ter)	stop_gained	rs1793079953		X			PVS1, PM2
7-92528297-GGCAGGTTACCTGCAGCAGAT-G	NC_000007.14:g.92528302_92528321del	PEX1	HGNC:8850	ENST00000248633.9:c.119_129+9del	ENSP00000248633.4:p.?	splice_donor_variant,splice_donor_5th_base_variant,coding_sequence_variant,intron_variant	-			X		PVS1, PM2
7-92528306-C-G	NC_000007.14:g.92528306C>G	PEX1	HGNC:8850	ENST00000248633.9:c.129+1G>C	ENSP00000248633.4:p.?	splice_donor_variant	-			X		PVS1, PM2
7-92528309-G-A	NC_000007.14:g.92528309G>A	PEX1	HGNC:8850	ENST00000248633.9:c.127C>T	ENSP00000248633.4:p.(Gln43Ter)	stop_gained,splice_region_variant	-		X			PVS1, PM2
7-92528324-G-A	NC_000007.14:g.92528324G>A	PEX1	HGNC:8850	ENST00000248633.9:c.112C>T	ENSP00000248633.4:p.(Gln38Ter)	stop_gained	-		X			PVS1, PM2
7-92528326-GC-G	NC_000007.14:g.92528328del	PEX1	HGNC:8850	ENST00000248633.9:c.109del	ENSP00000248633.4:p.(Ala37ProfsTer11)	frameshift_variant	rs1793396181		X			PVS1, PM2
7-92528392-GC-G	NC_000007.14:g.92528396del	PEX1	HGNC:8850	ENST00000248633.9:c.43del	ENSP00000248633.4:p.(Ala15ArgfsTer3)	frameshift_variant	-		X			PVS1, PM2
7-92528409-AC-A	NC_000007.14:g.92528412del	PEX1	HGNC:8850	ENST00000248633.9:c.26del	ENSP00000248633.4:p.(Gly9ValfsTer9)	frameshift_variant	-				X	PVS1, PM2
7-92528434-A-T	NC_000007.14:g.92528434A>T	PEX1	HGNC:8850	ENST00000248633.9:c.2T>A	ENSP00000248633.4:p.(Met1?)	start_lost	rs766020928		X	X		PVS1, PM2
7-92528435-T-C	NC_000007.14:g.92528435T>C	PEX1	HGNC:8850	ENST00000248633.9:c.1A>G	ENSP00000248633.4:p.(Met1?)	start_lost	-		X			PVS1, PM2

## Sheet: SpliceAI
VCF	HGVSg	SYMBOL	GeneID	HGVSc	HGVSp	Consequence	rsID	SpliceAI_dsmax	SpliceAI-10K-calc	Japan	US	UK	Europe	ACMG
7-92491244-A-C	NC_000007.14:g.92491244A>C	PEX1	HGNC:8850	ENST00000248633.9:c.3438+28T>G	ENSP00000248633.4:p.?	intron_variant	-	0.99	YES				X	PM2, PP3
7-92491475-G-C	NC_000007.14:g.92491475G>C	PEX1	HGNC:8850	ENST00000248633.9:c.3235C>G	ENSP00000248633.4:p.(Leu1079Val)	missense_variant	-	0.84	YES		X		X	PM2, PP3
7-92494625-G-C	NC_000007.14:g.92494625G>C	PEX1	HGNC:8850	ENST00000248633.9:c.2788C>G	ENSP00000248633.4:p.(Gln930Glu)	missense_variant	-	0.93	YES			X		PM2, PP3
7-92496781-T-C	NC_000007.14:g.92496781T>C	PEX1	HGNC:8850	ENST00000248633.9:c.2719-4A>G	ENSP00000248633.4:p.?	splice_region_variant,splice_polypyrimidine_tract_variant,intron_variant	rs762436079	0.89	YES	X	X	X	X	PM2, PP3
7-92499747-C-T	NC_000007.14:g.92499747C>T	PEX1	HGNC:8850	ENST00000248633.9:c.2675G>A	ENSP00000248633.4:p.(Gly892Glu)	missense_variant	rs769356901	0.88	YES		X	X	X	PM2, PP3
7-92501678-T-C	NC_000007.14:g.92501678T>C	PEX1	HGNC:8850	ENST00000248633.9:c.2417-5A>G	ENSP00000248633.4:p.?	splice_region_variant,splice_polypyrimidine_tract_variant,intron_variant	-	0.82	YES		X			PM2, PP3
7-92503222-G-C	NC_000007.14:g.92503222G>C	PEX1	HGNC:8850	ENST00000248633.9:c.2072-27C>G	ENSP00000248633.4:p.?	intron_variant	-	0.81	YES		X		X	PM2, PP3
7-92504703-G-T	NC_000007.14:g.92504703G>T	PEX1	HGNC:8850	ENST00000248633.9:c.2071+29C>A	ENSP00000248633.4:p.?	intron_variant	rs1793489285	0.81	YES		X			PM2, PP3
7-92504821-A-T	NC_000007.14:g.92504821A>T	PEX1	HGNC:8850	ENST00000248633.9:c.1982T>A	ENSP00000248633.4:p.(Leu661Gln)	missense_variant	rs755401993	0.88	YES		X		X	PM2, PP3
7-92504870-C-G	NC_000007.14:g.92504870C>G	PEX1	HGNC:8850	ENST00000248633.9:c.1933G>C	ENSP00000248633.4:p.(Glu645Gln)	missense_variant	-	0.85	YES		X	X		PM2, PP3
7-92506245-T-C	NC_000007.14:g.92506245T>C	PEX1	HGNC:8850	ENST00000248633.9:c.1900+3A>G	ENSP00000248633.4:p.?	splice_donor_region_variant,intron_variant	-	0.87	YES		X			PM2, PP3
7-92513833-T-C	NC_000007.14:g.92513833T>C	PEX1	HGNC:8850	ENST00000248633.9:c.1359+15A>G	ENSP00000248633.4:p.?	intron_variant	rs1216417031	0.8	YES		X	X	X	PM2, PP3
7-92518156-T-C	NC_000007.14:g.92518156T>C	PEX1	HGNC:8850	ENST00000248633.9:c.457A>G	ENSP00000248633.4:p.(Ile153Val)	missense_variant	rs200106153	0.93	YES		X		X	PM2, PP3
7-92518161-G-C	NC_000007.14:g.92518161G>C	PEX1	HGNC:8850	ENST00000248633.9:c.452C>G	ENSP00000248633.4:p.(Thr151Arg)	missense_variant	rs202057710	0.93	YES	X	X			PM2, PP3
7-92518995-C-T	NC_000007.14:g.92518995C>T	PEX1	HGNC:8850	ENST00000248633.9:c.357G>A	ENSP00000248633.4:p.(Leu119=)	splice_region_variant,synonymous_variant	rs1485077349	0.91	YES		X			PM2, PP3
7-92519000-T-C	NC_000007.14:g.92519000T>C	PEX1	HGNC:8850	ENST00000248633.9:c.352A>G	ENSP00000248633.4:p.(Ile118Val)	missense_variant	-	0.93	YES		X		X	PM2, PP3
7-92522248-A-C	NC_000007.14:g.92522248A>C	PEX1	HGNC:8850	ENST00000248633.9:c.130-3T>G	ENSP00000248633.4:p.?	splice_region_variant,splice_polypyrimidine_tract_variant,intron_variant	rs761455002	0.92	YES				X	PM2, PP3
7-92528240-C-A	NC_000007.14:g.92528240C>A	PEX1	HGNC:8850	ENST00000248633.9:c.129+67G>T	ENSP00000248633.4:p.?	intron_variant	rs764057966	0.96	YES		X		X	PM2, PP3

## Sheet: Missense
VCF		SYMBOL	GeneID	HGVSc	HGVSp	Consequence	Existing_variation	SIFT_class	SIFT_score	PolyPhen_class	Polyphen_score	AFM_class	AFM_score	EVE_class	EVE_score	Japan	US	UK	Europe	ACMG
7-92487464-A-G	NC_000007.14:g.92487464A>G	PEX1	HGNC:8850	ENST00000248633.9:c.3845T>C	ENSP00000248633.4:p.(Leu1282Ser)	missense_variant	rs1166353324	deleterious	0	probably_damaging	0.998	likely_pathogenic	0.966	-	-		X			PM2, PP3
7-92487467-G-A	NC_000007.14:g.92487467G>A	PEX1	HGNC:8850	ENST00000248633.9:c.3842C>T	ENSP00000248633.4:p.(Thr1281Ile)	missense_variant	-	deleterious	0	probably_damaging	0.998	likely_pathogenic	0.8649	-	-				X	PM2, PP3
7-92487479-C-T	NC_000007.14:g.92487479C>T	PEX1	HGNC:8850	ENST00000248633.9:c.3830G>A	ENSP00000248633.4:p.(Gly1277Glu)	missense_variant	rs1304322028	deleterious	0	probably_damaging	0.999	likely_pathogenic	0.5644	-	-	X	X			PM2, PP3
7-92487540-A-C	NC_000007.14:g.92487540A>C	PEX1	HGNC:8850	ENST00000248633.9:c.3769T>G	ENSP00000248633.4:p.(Tyr1257Asp)	missense_variant,splice_region_variant	-	deleterious	0	probably_damaging	0.998	likely_pathogenic	0.8002	-	-	X				PM2, PP3
7-92487540-A-T	NC_000007.14:g.92487540A>T	PEX1	HGNC:8850	ENST00000248633.9:c.3769T>A	ENSP00000248633.4:p.(Tyr1257Asn)	missense_variant,splice_region_variant	-	deleterious	0	probably_damaging	0.998	likely_pathogenic	0.6205	-	-			X		PM2, PP3
7-92489329-G-A	NC_000007.14:g.92489329G>A	PEX1	HGNC:8850	ENST00000248633.9:c.3731C>T	ENSP00000248633.4:p.(Ser1244Phe)	missense_variant	-	deleterious	0	probably_damaging	0.997	likely_pathogenic	0.8415	Pathogenic	0.815904	X				PM2, PP3
7-92491312-G-A	NC_000007.14:g.92491312G>A	PEX1	HGNC:8850	ENST00000248633.9:c.3398C>T	ENSP00000248633.4:p.(Ser1133Phe)	missense_variant	rs185115432	deleterious	0	probably_damaging	0.997	likely_pathogenic	0.7558	Pathogenic	0.82232		X			PM2, PP3
7-92491318-C-T	NC_000007.14:g.92491318C>T	PEX1	HGNC:8850	ENST00000248633.9:c.3392G>A	ENSP00000248633.4:p.(Gly1131Glu)	missense_variant	-	deleterious	0	probably_damaging	0.999	likely_pathogenic	0.9458	Pathogenic	0.756537		X	X	X	PM2, PP3
7-92491325-A-G	NC_000007.14:g.92491325A>G	PEX1	HGNC:8850	ENST00000248633.9:c.3385T>C	ENSP00000248633.4:p.(Tyr1129His)	missense_variant	-	deleterious	0	probably_damaging	0.998	likely_pathogenic	0.8787	Pathogenic	0.773744			X		PM2, PP3
7-92491327-A-T	NC_000007.14:g.92491327A>T	PEX1	HGNC:8850	ENST00000248633.9:c.3383T>A	ENSP00000248633.4:p.(Leu1128His)	missense_variant	rs747206901	deleterious	0	probably_damaging	0.998	likely_pathogenic	0.8816	Pathogenic	0.650989		X	X		PM2, PP3
7-92491330-C-A	NC_000007.14:g.92491330C>A	PEX1	HGNC:8850	ENST00000248633.9:c.3380G>T	ENSP00000248633.4:p.(Arg1127Leu)	missense_variant	-	deleterious	0	probably_damaging	0.994	likely_pathogenic	0.8342	Pathogenic	0.736516		X			PM2, PP3
7-92491331-G-A	NC_000007.14:g.92491331G>A	PEX1	HGNC:8850	ENST00000248633.9:c.3379C>T	ENSP00000248633.4:p.(Arg1127Trp)	missense_variant	rs769066970	deleterious	0	probably_damaging	0.999	likely_pathogenic	0.6825	Pathogenic	0.777213		X	X	X	PM2, PP3
7-92491432-G-A	NC_000007.14:g.92491432G>A	PEX1	HGNC:8850	ENST00000248633.9:c.3278C>T	ENSP00000248633.4:p.(Ser1093Phe)	missense_variant	rs1791313119	deleterious	0	probably_damaging	0.997	likely_pathogenic	0.7413	Pathogenic	0.687935	X				PM2, PP3
7-92491471-C-A	NC_000007.14:g.92491471C>A	PEX1	HGNC:8850	ENST00000248633.9:c.3239G>T	ENSP00000248633.4:p.(Ser1080Ile)	missense_variant	rs765535978	deleterious	0	probably_damaging	0.996	likely_pathogenic	0.7914	Pathogenic	0.765099			X		PM2, PP3
7-92491478-C-G	NC_000007.14:g.92491478C>G	PEX1	HGNC:8850	ENST00000248633.9:c.3232G>C	ENSP00000248633.4:p.(Asp1078His)	missense_variant	-	deleterious	0	probably_damaging	0.998	likely_pathogenic	0.6321	Pathogenic	0.69247			X		PM2, PP3
7-92492993-A-C	NC_000007.14:g.92492993A>C	PEX1	HGNC:8850	ENST00000248633.9:c.3167T>G	ENSP00000248633.4:p.(Leu1056Trp)	missense_variant	-	deleterious	0	probably_damaging	1	likely_pathogenic	0.582	Pathogenic	0.764461			X		PM2, PP3
7-92492993-A-G	NC_000007.14:g.92492993A>G	PEX1	HGNC:8850	ENST00000248633.9:c.3167T>C	ENSP00000248633.4:p.(Leu1056Ser)	missense_variant	rs1791428930	deleterious	0	probably_damaging	0.999	likely_pathogenic	0.8403	Pathogenic	0.802046		X			PM2, PP3
7-92492996-T-A	NC_000007.14:g.92492996T>A	PEX1	HGNC:8850	ENST00000248633.9:c.3164A>T	ENSP00000248633.4:p.(Gln1055Leu)	missense_variant	-	deleterious	0	probably_damaging	0.986	likely_pathogenic	0.5849	Pathogenic	0.643603		X			PM2, PP3
7-92492999-G-A	NC_000007.14:g.92492999G>A	PEX1	HGNC:8850	ENST00000248633.9:c.3161C>T	ENSP00000248633.4:p.(Ala1054Val)	missense_variant	rs886062503	deleterious	0	probably_damaging	0.996	likely_pathogenic	0.6333	Pathogenic	0.778348				X	PM2, PP3
7-92492999-G-T	NC_000007.14:g.92492999G>T	PEX1	HGNC:8850	ENST00000248633.9:c.3161C>A	ENSP00000248633.4:p.(Ala1054Asp)	missense_variant	rs886062503	deleterious	0.01	probably_damaging	0.998	likely_pathogenic	0.9874	Pathogenic	0.812896			X		PM2, PP3
7-92493014-G-A	NC_000007.14:g.92493014G>A	PEX1	HGNC:8850	ENST00000248633.9:c.3146C>T	ENSP00000248633.4:p.(Ala1049Val)	missense_variant	-	deleterious	0	probably_damaging	0.998	likely_pathogenic	0.6445	Pathogenic	0.776541		X	X		PM2, PP3
7-92493020-A-C	NC_000007.14:g.92493020A>C	PEX1	HGNC:8850	ENST00000248633.9:c.3140T>G	ENSP00000248633.4:p.(Leu1047Arg)	missense_variant	-	deleterious	0	probably_damaging	0.998	likely_pathogenic	0.9744	Pathogenic	0.73595		X	X		PM2, PP3
7-92493020-A-G	NC_000007.14:g.92493020A>G	PEX1	HGNC:8850	ENST00000248633.9:c.3140T>C	ENSP00000248633.4:p.(Leu1047Pro)	missense_variant	-	deleterious	0	probably_damaging	0.998	likely_pathogenic	0.9974	Pathogenic	0.750177			X		PM2, PP3
7-92493020-A-T	NC_000007.14:g.92493020A>T	PEX1	HGNC:8850	ENST00000248633.9:c.3140T>A	ENSP00000248633.4:p.(Leu1047Gln)	missense_variant	rs1454615440	deleterious	0	probably_damaging	0.998	likely_pathogenic	0.9517	Pathogenic	0.768435		X			PM2, PP3
7-92493024-C-A	NC_000007.14:g.92493024C>A	PEX1	HGNC:8850	ENST00000248633.9:c.3136G>T	ENSP00000248633.4:p.(Asp1046Tyr)	missense_variant	rs1001364551	deleterious	0	probably_damaging	1	likely_pathogenic	0.9698	Pathogenic	0.84062		X			PM2, PP3
7-92493024-C-G	NC_000007.14:g.92493024C>G	PEX1	HGNC:8850	ENST00000248633.9:c.3136G>C	ENSP00000248633.4:p.(Asp1046His)	missense_variant	rs1001364551	deleterious	0	probably_damaging	1	likely_pathogenic	0.9754	Pathogenic	0.769451		X			PM2, PP3
7-92493026-G-C	NC_000007.14:g.92493026G>C	PEX1	HGNC:8850	ENST00000248633.9:c.3134C>G	ENSP00000248633.4:p.(Ala1045Gly)	missense_variant	-	deleterious	0	probably_damaging	0.996	likely_pathogenic	0.5759	Pathogenic	0.81856			X		PM2, PP3
7-92493030-C-T	NC_000007.14:g.92493030C>T	PEX1	HGNC:8850	ENST00000248633.9:c.3130G>A	ENSP00000248633.4:p.(Gly1044Arg)	missense_variant	rs371136331	deleterious	0	probably_damaging	0.999	likely_pathogenic	0.9598	Pathogenic	0.832736		X	X		PM2, PP3
7-92493032-G-A	NC_000007.14:g.92493032G>A	PEX1	HGNC:8850	ENST00000248633.9:c.3128C>T	ENSP00000248633.4:p.(Thr1043Ile)	missense_variant	rs996039336	deleterious	0.01	probably_damaging	0.992	likely_pathogenic	0.9245	Pathogenic	0.808785		X	X		PM2, PP3
7-92493044-G-A	NC_000007.14:g.92493044G>A	PEX1	HGNC:8850	ENST00000248633.9:c.3116C>T	ENSP00000248633.4:p.(Thr1039Ile)	missense_variant	-	deleterious	0	probably_damaging	0.946	likely_pathogenic	0.8202	Pathogenic	0.760825			X		PM2, PP3
7-92493054-C-G	NC_000007.14:g.92493054C>G	PEX1	HGNC:8850	ENST00000248633.9:c.3106G>C	ENSP00000248633.4:p.(Ala1036Pro)	missense_variant	rs754130942	deleterious	0	probably_damaging	0.989	likely_pathogenic	0.9518	Pathogenic	0.770022		X	X	X	PM2, PP3
7-92493071-A-T	NC_000007.14:g.92493071A>T	PEX1	HGNC:8850	ENST00000248633.9:c.3089T>A	ENSP00000248633.4:p.(Val1030Asp)	missense_variant	-	deleterious	0	probably_damaging	0.996	likely_pathogenic	0.8954	Pathogenic	0.771869		X			PM2, PP3
7-92493089-A-G	NC_000007.14:g.92493089A>G	PEX1	HGNC:8850	ENST00000248633.9:c.3071T>C	ENSP00000248633.4:p.(Leu1024Pro)	missense_variant	-	deleterious	0	probably_damaging	0.98	likely_pathogenic	0.7438	Pathogenic	0.645514		X			PM2, PP3
7-92493098-C-T	NC_000007.14:g.92493098C>T	PEX1	HGNC:8850	ENST00000248633.9:c.3062G>A	ENSP00000248633.4:p.(Ser1021Asn)	missense_variant	rs1330798276	deleterious	0	probably_damaging	0.983	likely_pathogenic	0.5954	Pathogenic	0.76151			X	X	PM2, PP3
7-92493122-C-T	NC_000007.14:g.92493122C>T	PEX1	HGNC:8850	ENST00000248633.9:c.3038G>A	ENSP00000248633.4:p.(Arg1013His)	missense_variant	rs1484321655	deleterious	0	probably_damaging	0.999	likely_pathogenic	0.7526	Pathogenic	0.776635		X	X	X	PM2, PP3
7-92493123-G-C	NC_000007.14:g.92493123G>C	PEX1	HGNC:8850	ENST00000248633.9:c.3037C>G	ENSP00000248633.4:p.(Arg1013Gly)	missense_variant	-	deleterious	0	probably_damaging	0.999	likely_pathogenic	0.9398	Pathogenic	0.789151		X	X		PM2, PP3
7-92494309-C-G	NC_000007.14:g.92494309C>G	PEX1	HGNC:8850	ENST00000248633.9:c.3014G>C	ENSP00000248633.4:p.(Cys1005Ser)	missense_variant	rs1367395648	deleterious	0	probably_damaging	1	likely_pathogenic	0.8325	Pathogenic	0.791143		X	X		PM2, PP3
7-92494310-A-G	NC_000007.14:g.92494310A>G	PEX1	HGNC:8850	ENST00000248633.9:c.3013T>C	ENSP00000248633.4:p.(Cys1005Arg)	missense_variant	-	deleterious	0	probably_damaging	1	likely_pathogenic	0.9919	Pathogenic	0.825799	X				PM2, PP3
7-92494318-C-T	NC_000007.14:g.92494318C>T	PEX1	HGNC:8850	ENST00000248633.9:c.3005G>A	ENSP00000248633.4:p.(Cys1002Tyr)	missense_variant	rs749121450	deleterious	0	probably_damaging	0.982	likely_pathogenic	0.5716	Pathogenic	0.652389		X			PM2, PP3
7-92494330-C-A	NC_000007.14:g.92494330C>A	PEX1	HGNC:8850	ENST00000248633.9:c.2993G>T	ENSP00000248633.4:p.(Arg998Leu)	missense_variant	-	deleterious	0	probably_damaging	1	likely_pathogenic	0.9762	Pathogenic	0.807145		X			PM2, PP3
7-92494330-C-G	NC_000007.14:g.92494330C>G	PEX1	HGNC:8850	ENST00000248633.9:c.2993G>C	ENSP00000248633.4:p.(Arg998Pro)	missense_variant	-	deleterious	0	probably_damaging	1	likely_pathogenic	0.9945	Pathogenic	0.824905				X	PM2, PP3
7-92494330-C-T	NC_000007.14:g.92494330C>T	PEX1	HGNC:8850	ENST00000248633.9:c.2993G>A	ENSP00000248633.4:p.(Arg998Gln)	missense_variant	rs61750429	deleterious	0	probably_damaging	1	likely_pathogenic	0.9449	Pathogenic	0.810109	X	X	X	X	PM2, PP3
7-92494331-G-C	NC_000007.14:g.92494331G>C	PEX1	HGNC:8850	ENST00000248633.9:c.2992C>G	ENSP00000248633.4:p.(Arg998Gly)	missense_variant	-	deleterious	0	probably_damaging	1	likely_pathogenic	0.9897	Pathogenic	0.853117			X		PM2, PP3
7-92494334-C-G	NC_000007.14:g.92494334C>G	PEX1	HGNC:8850	ENST00000248633.9:c.2989G>C	ENSP00000248633.4:p.(Gly997Arg)	missense_variant	rs1259318173	deleterious	0	probably_damaging	1	likely_pathogenic	0.9572	Pathogenic	0.790244				X	PM2, PP3
7-92494334-C-T	NC_000007.14:g.92494334C>T	PEX1	HGNC:8850	ENST00000248633.9:c.2989G>A	ENSP00000248633.4:p.(Gly997Ser)	missense_variant	-	deleterious	0	probably_damaging	1	likely_pathogenic	0.7032	Pathogenic	0.811152			X		PM2, PP3
7-92494340-T-C	NC_000007.14:g.92494340T>C	PEX1	HGNC:8850	ENST00000248633.9:c.2983A>G	ENSP00000248633.4:p.(Arg995Gly)	missense_variant	-	deleterious	0	probably_damaging	1	likely_pathogenic	0.9873	Pathogenic	0.844369		X			PM2, PP3
7-92494342-A-C	NC_000007.14:g.92494342A>C	PEX1	HGNC:8850	ENST00000248633.9:c.2981T>G	ENSP00000248633.4:p.(Leu994Arg)	missense_variant	-	deleterious	0	probably_damaging	1	likely_pathogenic	0.8638	Pathogenic	0.801324		X			PM2, PP3
7-92494343-G-A	NC_000007.14:g.92494343G>A	PEX1	HGNC:8850	ENST00000248633.9:c.2980C>T	ENSP00000248633.4:p.(Leu994Phe)	missense_variant	rs760620313	deleterious	0	probably_damaging	1	likely_pathogenic	0.8798	Pathogenic	0.803232				X	PM2, PP3
7-92494343-G-C	NC_000007.14:g.92494343G>C	PEX1	HGNC:8850	ENST00000248633.9:c.2980C>G	ENSP00000248633.4:p.(Leu994Val)	missense_variant	-	deleterious	0	probably_damaging	1	likely_pathogenic	0.6473	Pathogenic	0.823311			X		PM2, PP3
7-92494348-G-A	NC_000007.14:g.92494348G>A	PEX1	HGNC:8850	ENST00000248633.9:c.2975C>T	ENSP00000248633.4:p.(Ala992Val)	missense_variant	-	deleterious	0	probably_damaging	1	likely_pathogenic	0.9608	Pathogenic	0.829467		X			PM2, PP3
7-92494351-G-C	NC_000007.14:g.92494351G>C	PEX1	HGNC:8850	ENST00000248633.9:c.2972C>G	ENSP00000248633.4:p.(Pro991Arg)	missense_variant	rs1791531633	deleterious	0.01	probably_damaging	0.997	likely_pathogenic	0.6306	Pathogenic	0.728426		X			PM2, PP3
7-92494354-T-C	NC_000007.14:g.92494354T>C	PEX1	HGNC:8850	ENST00000248633.9:c.2969A>G	ENSP00000248633.4:p.(Asp990Gly)	missense_variant	rs1009659460	deleterious	0	probably_damaging	1	likely_pathogenic	0.996	Pathogenic	0.837565		X		X	PM2, PP3
7-92494359-C-G	NC_000007.14:g.92494359C>G	PEX1	HGNC:8850	ENST00000248633.9:c.2964G>C	ENSP00000248633.4:p.(Leu988Phe)	missense_variant	rs1257122463	deleterious	0	probably_damaging	0.999	likely_pathogenic	0.8365	Pathogenic	0.748149		X		X	PM2, PP3
7-92494364-C-G	NC_000007.14:g.92494364C>G	PEX1	HGNC:8850	ENST00000248633.9:c.2959G>C	ENSP00000248633.4:p.(Asp987His)	missense_variant	-	deleterious	0	probably_damaging	1	likely_pathogenic	0.8955	Pathogenic	0.81659				X	PM2, PP3
7-92494367-G-A	NC_000007.14:g.92494367G>A	PEX1	HGNC:8850	ENST00000248633.9:c.2956C>T	ENSP00000248633.4:p.(Pro986Ser)	missense_variant	-	deleterious	0	probably_damaging	1	likely_pathogenic	0.9536	Pathogenic	0.841621		X	X		PM2, PP3
7-92494369-C-A	NC_000007.14:g.92494369C>A	PEX1	HGNC:8850	ENST00000248633.9:c.2954G>T	ENSP00000248633.4:p.(Arg985Leu)	missense_variant	-	deleterious	0	probably_damaging	0.999	likely_pathogenic	0.9405	Pathogenic	0.806944				X	PM2, PP3
7-92494369-C-T	NC_000007.14:g.92494369C>T	PEX1	HGNC:8850	ENST00000248633.9:c.2954G>A	ENSP00000248633.4:p.(Arg985His)	missense_variant	rs202057449	deleterious	0	probably_damaging	1	likely_pathogenic	0.6738	Pathogenic	0.845643	X	X	X	X	PM2, PP3
7-92494370-G-A	NC_000007.14:g.92494370G>A	PEX1	HGNC:8850	ENST00000248633.9:c.2953C>T	ENSP00000248633.4:p.(Arg985Cys)	missense_variant	rs371988432	deleterious	0	probably_damaging	1	likely_pathogenic	0.7621	Pathogenic	0.834137	X	X	X	X	PM2, PP3
7-92494372-C-T	NC_000007.14:g.92494372C>T	PEX1	HGNC:8850	ENST00000248633.9:c.2951G>A	ENSP00000248633.4:p.(Ser984Asn)	missense_variant	-	deleterious	0	probably_damaging	0.979	likely_pathogenic	0.9019	Pathogenic	0.680616		X			PM2, PP3
7-92494376-T-G	NC_000007.14:g.92494376T>G	PEX1	HGNC:8850	ENST00000248633.9:c.2947A>C	ENSP00000248633.4:p.(Thr983Pro)	missense_variant	rs1791533248	deleterious	0	probably_damaging	0.999	likely_pathogenic	0.9384	Pathogenic	0.792136		X			PM2, PP3
7-92494381-G-A	NC_000007.14:g.92494381G>A	PEX1	HGNC:8850	ENST00000248633.9:c.2942C>T	ENSP00000248633.4:p.(Ala981Val)	missense_variant	rs780843399	deleterious	0	probably_damaging	0.998	likely_pathogenic	0.9293	Pathogenic	0.824884		X			PM2, PP3
7-92494387-A-G	NC_000007.14:g.92494387A>G	PEX1	HGNC:8850	ENST00000248633.9:c.2936T>C	ENSP00000248633.4:p.(Val979Ala)	missense_variant	rs1791534250	deleterious	0	probably_damaging	0.997	likely_pathogenic	0.894	Pathogenic	0.767429		X			PM2, PP3
7-92494394-C-A	NC_000007.14:g.92494394C>A	PEX1	HGNC:8850	ENST00000248633.9:c.2929G>T	ENSP00000248633.4:p.(Val977Phe)	missense_variant,splice_region_variant	-	deleterious	0	probably_damaging	1	likely_pathogenic	0.7518	Pathogenic	0.825404			X		PM2, PP3
7-92494501-A-T	NC_000007.14:g.92494501A>T	PEX1	HGNC:8850	ENST00000248633.9:c.2912T>A	ENSP00000248633.4:p.(Val971Glu)	missense_variant	rs745667444	deleterious	0	probably_damaging	0.974	likely_pathogenic	0.8968	Pathogenic	0.815364				X	PM2, PP3
7-92494504-C-T	NC_000007.14:g.92494504C>T	PEX1	HGNC:8850	ENST00000248633.9:c.2909G>A	ENSP00000248633.4:p.(Gly970Glu)	missense_variant	-	deleterious	0	probably_damaging	1	likely_pathogenic	0.9303	Pathogenic	0.794477	X				PM2, PP3
7-92494505-C-T	NC_000007.14:g.92494505C>T	PEX1	HGNC:8850	ENST00000248633.9:c.2908G>A	ENSP00000248633.4:p.(Gly970Arg)	missense_variant	rs1420785729	deleterious	0	probably_damaging	1	likely_pathogenic	0.9158	Pathogenic	0.830868		X			PM2, PP3
7-92494507-T-C	NC_000007.14:g.92494507T>C	PEX1	HGNC:8850	ENST00000248633.9:c.2906A>G	ENSP00000248633.4:p.(Asp969Gly)	missense_variant	-	deleterious	0	probably_damaging	1	likely_pathogenic	0.9507	Pathogenic	0.852692		X			PM2, PP3
7-92494511-A-C	NC_000007.14:g.92494511A>C	PEX1	HGNC:8850	ENST00000248633.9:c.2902T>G	ENSP00000248633.4:p.(Leu968Val)	missense_variant	rs933191144	deleterious	0	probably_damaging	1	likely_pathogenic	0.6042	Pathogenic	0.849838		X	X	X	PM2, PP3
7-92494513-T-G	NC_000007.14:g.92494513T>G	PEX1	HGNC:8850	ENST00000248633.9:c.2900A>C	ENSP00000248633.4:p.(Gln967Pro)	missense_variant	-	deleterious	0	probably_damaging	0.982	likely_pathogenic	0.9675	Pathogenic	0.743653			X		PM2, PP3
7-92494514-G-T	NC_000007.14:g.92494514G>T	PEX1	HGNC:8850	ENST00000248633.9:c.2899C>A	ENSP00000248633.4:p.(Gln967Lys)	missense_variant	rs1455837305	deleterious	0	probably_damaging	0.96	likely_pathogenic	0.5838	Pathogenic	0.840642		X			PM2, PP3
7-92494516-G-A	NC_000007.14:g.92494516G>A	PEX1	HGNC:8850	ENST00000248633.9:c.2897C>T	ENSP00000248633.4:p.(Thr966Ile)	missense_variant	rs149291566	deleterious	0	probably_damaging	0.999	likely_pathogenic	0.922	Pathogenic	0.794934	X	X	X	X	PM2, PP3
7-92494525-T-A	NC_000007.14:g.92494525T>A	PEX1	HGNC:8850	ENST00000248633.9:c.2888A>T	ENSP00000248633.4:p.(Gln963Leu)	missense_variant	-	deleterious	0	probably_damaging	1	likely_pathogenic	0.8392	Pathogenic	0.819313		X			PM2, PP3
7-92494534-A-G	NC_000007.14:g.92494534A>G	PEX1	HGNC:8850	ENST00000248633.9:c.2879T>C	ENSP00000248633.4:p.(Val960Ala)	missense_variant	rs144649949	deleterious	0	probably_damaging	0.998	likely_pathogenic	0.8982	Pathogenic	0.819763		X	X	X	PM2, PP3
7-92494537-C-G	NC_000007.14:g.92494537C>G	PEX1	HGNC:8850	ENST00000248633.9:c.2876G>C	ENSP00000248633.4:p.(Arg959Pro)	missense_variant	rs773206107	deleterious	0	probably_damaging	1	likely_pathogenic	0.9981	Pathogenic	0.836149			X		PM2, PP3
7-92494537-C-T	NC_000007.14:g.92494537C>T	PEX1	HGNC:8850	ENST00000248633.9:c.2876G>A	ENSP00000248633.4:p.(Arg959Gln)	missense_variant	rs773206107	deleterious	0	probably_damaging	1	likely_pathogenic	0.9175	Pathogenic	0.851784	X	X	X	X	PM2, PP3
7-92494538-G-C	NC_000007.14:g.92494538G>C	PEX1	HGNC:8850	ENST00000248633.9:c.2875C>G	ENSP00000248633.4:p.(Arg959Gly)	missense_variant	rs1057517481	deleterious	0	probably_damaging	1	likely_pathogenic	0.9839	Pathogenic	0.808092		X		X	PM2, PP3
7-92494539-G-C	NC_000007.14:g.92494539G>C	PEX1	HGNC:8850	ENST00000248633.9:c.2874C>G	ENSP00000248633.4:p.(Asp958Glu)	missense_variant	rs1791549435	deleterious	0	probably_damaging	1	likely_pathogenic	0.9797	Pathogenic	0.836594		X		X	PM2, PP3
7-92494540-T-A	NC_000007.14:g.92494540T>A	PEX1	HGNC:8850	ENST00000248633.9:c.2873A>T	ENSP00000248633.4:p.(Asp958Val)	missense_variant	rs943272419	deleterious	0	probably_damaging	1	likely_pathogenic	0.9963	Pathogenic	0.830495		X	X		PM2, PP3
7-92494543-G-A	NC_000007.14:g.92494543G>A	PEX1	HGNC:8850	ENST00000248633.9:c.2870C>T	ENSP00000248633.4:p.(Thr957Ile)	missense_variant	rs749518724	deleterious	0	probably_damaging	0.999	likely_pathogenic	0.9836	Pathogenic	0.814039		X	X	X	PM2, PP3
7-92494544-T-C	NC_000007.14:g.92494544T>C	PEX1	HGNC:8850	ENST00000248633.9:c.2869A>G	ENSP00000248633.4:p.(Thr957Ala)	missense_variant	-	deleterious	0	probably_damaging	0.998	likely_pathogenic	0.8515	Pathogenic	0.814936		X			PM2, PP3
7-92494546-A-C	NC_000007.14:g.92494546A>C	PEX1	HGNC:8850	ENST00000248633.9:c.2867T>G	ENSP00000248633.4:p.(Val956Gly)	missense_variant	rs1585221283	deleterious	0	probably_damaging	1	likely_pathogenic	0.9549	Pathogenic	0.844716		X			PM2, PP3
7-92494549-C-T	NC_000007.14:g.92494549C>T	PEX1	HGNC:8850	ENST00000248633.9:c.2864G>A	ENSP00000248633.4:p.(Gly955Glu)	missense_variant	rs1791550170	deleterious	0	probably_damaging	1	likely_pathogenic	0.9929	Pathogenic	0.815086	X				PM2, PP3
7-92494550-C-T	NC_000007.14:g.92494550C>T	PEX1	HGNC:8850	ENST00000248633.9:c.2863G>A	ENSP00000248633.4:p.(Gly955Arg)	missense_variant	rs369313942	deleterious	0	probably_damaging	1	likely_pathogenic	0.9882	Pathogenic	0.826112		X	X		PM2, PP3
7-92494552-G-T	NC_000007.14:g.92494552G>T	PEX1	HGNC:8850	ENST00000248633.9:c.2861C>A	ENSP00000248633.4:p.(Thr954Lys)	missense_variant	-	deleterious	0	probably_damaging	0.999	likely_pathogenic	0.9852	Pathogenic	0.831449			X		PM2, PP3
7-92494553-T-C	NC_000007.14:g.92494553T>C	PEX1	HGNC:8850	ENST00000248633.9:c.2860A>G	ENSP00000248633.4:p.(Thr954Ala)	missense_variant	rs1791550788	deleterious	0	probably_damaging	0.987	likely_pathogenic	0.8734	Pathogenic	0.835379		X			PM2, PP3
7-92494554-A-C	NC_000007.14:g.92494554A>C	PEX1	HGNC:8850	ENST00000248633.9:c.2859T>G	ENSP00000248633.4:p.(Asn953Lys)	missense_variant	rs1554368757	deleterious	0	probably_damaging	0.983	likely_pathogenic	0.9741	Pathogenic	0.787598			X		PM2, PP3
7-92494554-A-T	NC_000007.14:g.92494554A>T	PEX1	HGNC:8850	ENST00000248633.9:c.2859T>A	ENSP00000248633.4:p.(Asn953Lys)	missense_variant	-	deleterious	0	probably_damaging	0.983	likely_pathogenic	0.9741	Pathogenic	0.787598		X		X	PM2, PP3
7-92494556-T-C	NC_000007.14:g.92494556T>C	PEX1	HGNC:8850	ENST00000248633.9:c.2857A>G	ENSP00000248633.4:p.(Asn953Asp)	missense_variant	rs1562848505	deleterious	0	probably_damaging	0.989	likely_pathogenic	0.6311	Pathogenic	0.655307		X			PM2, PP3
7-92494559-C-T	NC_000007.14:g.92494559C>T	PEX1	HGNC:8850	ENST00000248633.9:c.2854G>A	ENSP00000248633.4:p.(Asp952Asn)	missense_variant	rs759982482	deleterious	0	probably_damaging	0.998	likely_pathogenic	0.9186	Pathogenic	0.812814		X			PM2, PP3
7-92494561-T-G	NC_000007.14:g.92494561T>G	PEX1	HGNC:8850	ENST00000248633.9:c.2852A>C	ENSP00000248633.4:p.(His951Pro)	missense_variant	rs1231877206	deleterious	0	probably_damaging	0.998	likely_pathogenic	0.8831	Pathogenic	0.751859		X		X	PM2, PP3
7-92494564-C-A	NC_000007.14:g.92494564C>A	PEX1	HGNC:8850	ENST00000248633.9:c.2849G>T	ENSP00000248633.4:p.(Gly950Val)	missense_variant	-	deleterious	0	probably_damaging	1	likely_pathogenic	0.9749	Pathogenic	0.821606			X		PM2, PP3
7-92494565-C-G	NC_000007.14:g.92494565C>G	PEX1	HGNC:8850	ENST00000248633.9:c.2848G>C	ENSP00000248633.4:p.(Gly950Arg)	missense_variant	-	deleterious	0	probably_damaging	1	likely_pathogenic	0.9903	Pathogenic	0.824566			X		PM2, PP3
7-92494571-G-C	NC_000007.14:g.92494571G>C	PEX1	HGNC:8850	ENST00000248633.9:c.2842C>G	ENSP00000248633.4:p.(Arg948Gly)	missense_variant	rs374167385	deleterious	0	probably_damaging	0.987	likely_pathogenic	0.8374	Pathogenic	0.716253		X			PM2, PP3
7-92494573-G-A	NC_000007.14:g.92494573G>A	PEX1	HGNC:8850	ENST00000248633.9:c.2840C>T	ENSP00000248633.4:p.(Pro947Leu)	missense_variant	-	deleterious	0	probably_damaging	1	likely_pathogenic	0.9264	Pathogenic	0.839272		X			PM2, PP3
7-92494574-G-A	NC_000007.14:g.92494574G>A	PEX1	HGNC:8850	ENST00000248633.9:c.2839C>T	ENSP00000248633.4:p.(Pro947Ser)	missense_variant	rs886042236	deleterious	0	probably_damaging	1	likely_pathogenic	0.9012	Pathogenic	0.845903		X			PM2, PP3
7-92494574-G-T	NC_000007.14:g.92494574G>T	PEX1	HGNC:8850	ENST00000248633.9:c.2839C>A	ENSP00000248633.4:p.(Pro947Thr)	missense_variant	-	deleterious	0	probably_damaging	1	likely_pathogenic	0.9168	Pathogenic	0.821563	X			X	PM2, PP3
7-92494576-G-A	NC_000007.14:g.92494576G>A	PEX1	HGNC:8850	ENST00000248633.9:c.2837C>T	ENSP00000248633.4:p.(Ala946Val)	missense_variant	rs1791553570	deleterious	0.01	probably_damaging	0.991	likely_pathogenic	0.7527	Pathogenic	0.712479		X	X	X	PM2, PP3
7-92494577-C-T	NC_000007.14:g.92494577C>T	PEX1	HGNC:8850	ENST00000248633.9:c.2836G>A	ENSP00000248633.4:p.(Ala946Thr)	missense_variant	-	deleterious	0	probably_damaging	0.991	likely_pathogenic	0.7137	Pathogenic	0.831705			X		PM2, PP3
7-92494588-A-G	NC_000007.14:g.92494588A>G	PEX1	HGNC:8850	ENST00000248633.9:c.2825T>C	ENSP00000248633.4:p.(Phe942Ser)	missense_variant	-	deleterious	0	probably_damaging	1	likely_pathogenic	0.9927	Pathogenic	0.820549			X		PM2, PP3
7-92494589-A-C	NC_000007.14:g.92494589A>C	PEX1	HGNC:8850	ENST00000248633.9:c.2824T>G	ENSP00000248633.4:p.(Phe942Val)	missense_variant	rs764802563	deleterious	0	probably_damaging	0.998	likely_pathogenic	0.8998	Pathogenic	0.852981			X	X	PM2, PP3
7-92494589-A-G	NC_000007.14:g.92494589A>G	PEX1	HGNC:8850	ENST00000248633.9:c.2824T>C	ENSP00000248633.4:p.(Phe942Leu)	missense_variant	-	deleterious	0.01	probably_damaging	0.996	likely_pathogenic	0.9883	Pathogenic	0.84415		X			PM2, PP3
7-92494591-T-G	NC_000007.14:g.92494591T>G	PEX1	HGNC:8850	ENST00000248633.9:c.2822A>C	ENSP00000248633.4:p.(Glu941Ala)	missense_variant	-	deleterious	0	probably_damaging	1	likely_pathogenic	0.9827	Pathogenic	0.818582		X			PM2, PP3
7-92494596-A-C	NC_000007.14:g.92494596A>C	PEX1	HGNC:8850	ENST00000248633.9:c.2817T>G	ENSP00000248633.4:p.(Phe939Leu)	missense_variant	rs2116095589	deleterious	0	probably_damaging	0.949	likely_pathogenic	0.9613	Pathogenic	0.807993	X				PM2, PP3
7-92494598-A-C	NC_000007.14:g.92494598A>C	PEX1	HGNC:8850	ENST00000248633.9:c.2815T>G	ENSP00000248633.4:p.(Phe939Val)	missense_variant	-	deleterious	0	probably_damaging	0.998	likely_pathogenic	0.8598	Pathogenic	0.840547		X			PM2, PP3
7-92494600-A-G	NC_000007.14:g.92494600A>G	PEX1	HGNC:8850	ENST00000248633.9:c.2813T>C	ENSP00000248633.4:p.(Phe938Ser)	missense_variant	-	deleterious	0	probably_damaging	1	likely_pathogenic	0.9813	Pathogenic	0.852761				X	PM2, PP3
7-92494609-C-G	NC_000007.14:g.92494609C>G	PEX1	HGNC:8850	ENST00000248633.9:c.2804G>C	ENSP00000248633.4:p.(Cys935Ser)	missense_variant	-	deleterious	0	probably_damaging	0.966	likely_pathogenic	0.5696	Pathogenic	0.655729		X	X	X	PM2, PP3
7-92494609-C-T	NC_000007.14:g.92494609C>T	PEX1	HGNC:8850	ENST00000248633.9:c.2804G>A	ENSP00000248633.4:p.(Cys935Tyr)	missense_variant	-	deleterious	0	probably_damaging	1	likely_pathogenic	0.9866	Pathogenic	0.817653			X		PM2, PP3
7-92494612-G-A	NC_000007.14:g.92494612G>A	PEX1	HGNC:8850	ENST00000248633.9:c.2801C>T	ENSP00000248633.4:p.(Pro934Leu)	missense_variant	-	deleterious	0	probably_damaging	1	likely_pathogenic	0.8579	Pathogenic	0.808179				X	PM2, PP3
7-92494612-G-C	NC_000007.14:g.92494612G>C	PEX1	HGNC:8850	ENST00000248633.9:c.2801C>G	ENSP00000248633.4:p.(Pro934Arg)	missense_variant	rs1791555920	deleterious	0	probably_damaging	1	likely_pathogenic	0.8284	Pathogenic	0.822764		X			PM2, PP3
7-92494627-G-A	NC_000007.14:g.92494627G>A	PEX1	HGNC:8850	ENST00000248633.9:c.2786C>T	ENSP00000248633.4:p.(Ala929Val)	missense_variant,splice_region_variant	-	deleterious	0	probably_damaging	1	likely_pathogenic	0.8258	Pathogenic	0.789324			X		PM2, PP3
7-92496726-C-A	NC_000007.14:g.92496726C>A	PEX1	HGNC:8850	ENST00000248633.9:c.2770G>T	ENSP00000248633.4:p.(Asp924Tyr)	missense_variant	rs1192838907	deleterious	0	probably_damaging	1	likely_pathogenic	0.6378	Pathogenic	0.751733		X			PM2, PP3
7-92496729-G-A	NC_000007.14:g.92496729G>A	PEX1	HGNC:8850	ENST00000248633.9:c.2767C>T	ENSP00000248633.4:p.(Arg923Trp)	missense_variant	rs780992963	deleterious	0	probably_damaging	1	likely_pathogenic	0.7305	Pathogenic	0.806617	X	X	X	X	PM2, PP3
7-92496732-C-G	NC_000007.14:g.92496732C>G	PEX1	HGNC:8850	ENST00000248633.9:c.2764G>C	ENSP00000248633.4:p.(Val922Leu)	missense_variant	rs1226811455	deleterious	0	probably_damaging	0.97	likely_pathogenic	0.6674	Pathogenic	0.651218		X			PM2, PP3
7-92496741-C-G	NC_000007.14:g.92496741C>G	PEX1	HGNC:8850	ENST00000248633.9:c.2755G>C	ENSP00000248633.4:p.(Glu919Gln)	missense_variant	-	deleterious	0	probably_damaging	0.999	likely_pathogenic	0.914	Pathogenic	0.802843			X		PM2, PP3
7-92496746-G-C	NC_000007.14:g.92496746G>C	PEX1	HGNC:8850	ENST00000248633.9:c.2750C>G	ENSP00000248633.4:p.(Ala917Gly)	missense_variant	rs371327573	deleterious	0	probably_damaging	0.998	likely_pathogenic	0.5711	Pathogenic	0.723294		X	X	X	PM2, PP3
7-92496749-C-G	NC_000007.14:g.92496749C>G	PEX1	HGNC:8850	ENST00000248633.9:c.2747G>C	ENSP00000248633.4:p.(Gly916Ala)	missense_variant	-	deleterious	0	probably_damaging	0.999	likely_pathogenic	0.8997	Pathogenic	0.785378			X	X	PM2, PP3
7-92496752-A-G	NC_000007.14:g.92496752A>G	PEX1	HGNC:8850	ENST00000248633.9:c.2744T>C	ENSP00000248633.4:p.(Ile915Thr)	missense_variant	rs757305859	deleterious	0	probably_damaging	0.999	likely_pathogenic	0.7146	Pathogenic	0.763127	X	X	X	X	PM2, PP3
7-92496753-T-A	NC_000007.14:g.92496753T>A	PEX1	HGNC:8850	ENST00000248633.9:c.2743A>T	ENSP00000248633.4:p.(Ile915Phe)	missense_variant	rs376029287	deleterious	0	probably_damaging	0.975	likely_pathogenic	0.8215	Pathogenic	0.795031		X	X	X	PM2, PP3
7-92496753-T-G	NC_000007.14:g.92496753T>G	PEX1	HGNC:8850	ENST00000248633.9:c.2743A>C	ENSP00000248633.4:p.(Ile915Leu)	missense_variant	-	deleterious	0	probably_damaging	0.99	likely_pathogenic	0.5731	Pathogenic	0.818214		X		X	PM2, PP3
7-92496757-T-G	NC_000007.14:g.92496757T>G	PEX1	HGNC:8850	ENST00000248633.9:c.2739A>C	ENSP00000248633.4:p.(Lys913Asn)	missense_variant	rs768127515	deleterious	0	probably_damaging	0.999	likely_pathogenic	0.9903	Pathogenic	0.815858				X	PM2, PP3
7-92496765-G-A	NC_000007.14:g.92496765G>A	PEX1	HGNC:8850	ENST00000248633.9:c.2731C>T	ENSP00000248633.4:p.(Leu911Phe)	missense_variant	rs1791672732	deleterious	0	probably_damaging	1	likely_pathogenic	0.89	Pathogenic	0.786014		X		X	PM2, PP3
7-92496771-C-T	NC_000007.14:g.92496771C>T	PEX1	HGNC:8850	ENST00000248633.9:c.2725G>A	ENSP00000248633.4:p.(Glu909Lys)	missense_variant	-	deleterious	0	probably_damaging	0.998	likely_pathogenic	0.8875	Pathogenic	0.714959			X		PM2, PP3
7-92496774-G-A	NC_000007.14:g.92496774G>A	PEX1	HGNC:8850	ENST00000248633.9:c.2722C>T	ENSP00000248633.4:p.(Pro908Ser)	missense_variant	rs1791673529	deleterious	0	probably_damaging	0.999	likely_pathogenic	0.8641	Pathogenic	0.773377				X	PM2, PP3
7-92499714-A-T	NC_000007.14:g.92499714A>T	PEX1	HGNC:8850	ENST00000248633.9:c.2708T>A	ENSP00000248633.4:p.(Ile903Lys)	missense_variant	rs1305700033	deleterious	0	probably_damaging	0.956	likely_pathogenic	0.9846	Pathogenic	0.757081		X	X		PM2, PP3
7-92499753-A-G	NC_000007.14:g.92499753A>G	PEX1	HGNC:8850	ENST00000248633.9:c.2669T>C	ENSP00000248633.4:p.(Leu890Pro)	missense_variant	rs903812448	deleterious	0	probably_damaging	0.99	likely_pathogenic	0.9478	Pathogenic	0.758824		X			PM2, PP3
7-92499766-C-T	NC_000007.14:g.92499766C>T	PEX1	HGNC:8850	ENST00000248633.9:c.2656G>A	ENSP00000248633.4:p.(Gly886Arg)	missense_variant	-	deleterious	0	probably_damaging	1	likely_pathogenic	0.9874	Pathogenic	0.783321		X			PM2, PP3
7-92499771-C-G	NC_000007.14:g.92499771C>G	PEX1	HGNC:8850	ENST00000248633.9:c.2651G>C	ENSP00000248633.4:p.(Gly884Ala)	missense_variant	rs1195011983	deleterious	0	probably_damaging	1	likely_pathogenic	0.8568	Pathogenic	0.85267		X	X		PM2, PP3
7-92499772-C-G	NC_000007.14:g.92499772C>G	PEX1	HGNC:8850	ENST00000248633.9:c.2650G>C	ENSP00000248633.4:p.(Gly884Arg)	missense_variant	-	deleterious	0	probably_damaging	1	likely_pathogenic	0.9835	Pathogenic	0.820733		X			PM2, PP3
7-92499772-C-T	NC_000007.14:g.92499772C>T	PEX1	HGNC:8850	ENST00000248633.9:c.2650G>A	ENSP00000248633.4:p.(Gly884Arg)	missense_variant	rs1791833485	deleterious	0	probably_damaging	1	likely_pathogenic	0.9835	Pathogenic	0.820733	X				PM2, PP3
7-92499775-G-A	NC_000007.14:g.92499775G>A	PEX1	HGNC:8850	ENST00000248633.9:c.2647C>T	ENSP00000248633.4:p.(Pro883Ser)	missense_variant	-	deleterious	0	probably_damaging	0.991	likely_pathogenic	0.7274	Pathogenic	0.822996				X	PM2, PP3
7-92499780-C-A	NC_000007.14:g.92499780C>A	PEX1	HGNC:8850	ENST00000248633.9:c.2642G>T	ENSP00000248633.4:p.(Gly881Val)	missense_variant	rs1169087748	deleterious	0	probably_damaging	1	likely_pathogenic	0.993	Pathogenic	0.802413				X	PM2, PP3
7-92499781-C-T	NC_000007.14:g.92499781C>T	PEX1	HGNC:8850	ENST00000248633.9:c.2641G>A	ENSP00000248633.4:p.(Gly881Ser)	missense_variant	-	deleterious	0	probably_damaging	1	likely_pathogenic	0.9095	Pathogenic	0.799707	X				PM2, PP3
7-92499786-A-G	NC_000007.14:g.92499786A>G	PEX1	HGNC:8850	ENST00000248633.9:c.2636T>C	ENSP00000248633.4:p.(Leu879Ser)	missense_variant	rs1362906637	deleterious	0	probably_damaging	1	likely_pathogenic	0.9876	Pathogenic	0.815847		X	X	X	PM2, PP3
7-92499789-A-G	NC_000007.14:g.92499789A>G	PEX1	HGNC:8850	ENST00000248633.9:c.2633T>C	ENSP00000248633.4:p.(Leu878Pro)	missense_variant	-	deleterious	0	probably_damaging	1	likely_pathogenic	0.9952	Pathogenic	0.784904	X	X			PM2, PP3
7-92499826-A-G	NC_000007.14:g.92499826A>G	PEX1	HGNC:8850	ENST00000248633.9:c.2596T>C	ENSP00000248633.4:p.(Phe866Leu)	missense_variant	-	deleterious	0	probably_damaging	0.994	likely_pathogenic	0.9873	Pathogenic	0.783291		X		X	PM2, PP3
7-92501529-T-A	NC_000007.14:g.92501529T>A	PEX1	HGNC:8850	ENST00000248633.9:c.2561A>T	ENSP00000248633.4:p.(Asp854Val)	missense_variant	-	deleterious	0	probably_damaging	0.989	likely_pathogenic	0.8995	Pathogenic	0.739839			X		PM2, PP3
7-92501530-C-G	NC_000007.14:g.92501530C>G	PEX1	HGNC:8850	ENST00000248633.9:c.2560G>C	ENSP00000248633.4:p.(Asp854His)	missense_variant	-	deleterious	0	probably_damaging	0.992	likely_pathogenic	0.9154	Pathogenic	0.690371			X		PM2, PP3
7-92501535-A-C	NC_000007.14:g.92501535A>C	PEX1	HGNC:8850	ENST00000248633.9:c.2555T>G	ENSP00000248633.4:p.(Leu852Arg)	missense_variant	rs1241623277	deleterious	0.01	probably_damaging	0.998	likely_pathogenic	0.9789	Pathogenic	0.824112		X		X	PM2, PP3
7-92501536-G-A	NC_000007.14:g.92501536G>A	PEX1	HGNC:8850	ENST00000248633.9:c.2554C>T	ENSP00000248633.4:p.(Leu852Phe)	missense_variant	rs202090176	deleterious	0	probably_damaging	0.994	likely_pathogenic	0.5844	Pathogenic	0.817451		X	X	X	PM2, PP3
7-92501556-A-G	NC_000007.14:g.92501556A>G	PEX1	HGNC:8850	ENST00000248633.9:c.2534T>C	ENSP00000248633.4:p.(Leu845Ser)	missense_variant	rs146209557	deleterious	0	probably_damaging	0.998	likely_pathogenic	0.9405	Pathogenic	0.819774		X	X		PM2, PP3
7-92501610-C-G	NC_000007.14:g.92501610C>G	PEX1	HGNC:8850	ENST00000248633.9:c.2480G>C	ENSP00000248633.4:p.(Arg827Pro)	missense_variant	rs752937649	deleterious	0.04	probably_damaging	0.966	likely_pathogenic	0.6333	Pathogenic	0.675577				X	PM2, PP3
7-92501622-G-A	NC_000007.14:g.92501622G>A	PEX1	HGNC:8850	ENST00000248633.9:c.2468C>T	ENSP00000248633.4:p.(Pro823Leu)	missense_variant	rs2116145764	deleterious	0	probably_damaging	0.998	likely_pathogenic	0.6404	Pathogenic	0.840246	X			X	PM2, PP3
7-92501622-G-T	NC_000007.14:g.92501622G>T	PEX1	HGNC:8850	ENST00000248633.9:c.2468C>A	ENSP00000248633.4:p.(Pro823His)	missense_variant	-	deleterious	0	probably_damaging	0.999	likely_pathogenic	0.8215	Pathogenic	0.820244		X			PM2, PP3
7-92501623-G-A	NC_000007.14:g.92501623G>A	PEX1	HGNC:8850	ENST00000248633.9:c.2467C>T	ENSP00000248633.4:p.(Pro823Ser)	missense_variant	-	deleterious	0	probably_damaging	0.998	likely_pathogenic	0.7299	Pathogenic	0.757343	X		X	X	PM2, PP3
7-92501637-A-G	NC_000007.14:g.92501637A>G	PEX1	HGNC:8850	ENST00000248633.9:c.2453T>C	ENSP00000248633.4:p.(Leu818Pro)	missense_variant	-	deleterious	0	probably_damaging	0.994	likely_pathogenic	0.8875	Pathogenic	0.761134				X	PM2, PP3
7-92501652-T-C	NC_000007.14:g.92501652T>C	PEX1	HGNC:8850	ENST00000248633.9:c.2438A>G	ENSP00000248633.4:p.(Asp813Gly)	missense_variant	rs1791932542	deleterious	0	probably_damaging	0.996	likely_pathogenic	0.8437	Pathogenic	0.736477	X				PM2, PP3
7-92501938-G-C	NC_000007.14:g.92501938G>C	PEX1	HGNC:8850	ENST00000248633.9:c.2368C>G	ENSP00000248633.4:p.(Arg790Gly)	missense_variant	rs61750417	deleterious	0.01	probably_damaging	0.983	likely_pathogenic	0.6509	Pathogenic	0.771643		X	X		PM2, PP3
7-92501946-A-G	NC_000007.14:g.92501946A>G	PEX1	HGNC:8850	ENST00000248633.9:c.2360T>C	ENSP00000248633.4:p.(Leu787Pro)	missense_variant	-	deleterious	0	probably_damaging	0.98	likely_pathogenic	0.9467	Pathogenic	0.70547				X	PM2, PP3
7-92501970-A-G	NC_000007.14:g.92501970A>G	PEX1	HGNC:8850	ENST00000248633.9:c.2336T>C	ENSP00000248633.4:p.(Phe779Ser)	missense_variant	rs1003716485	deleterious	0	probably_damaging	0.979	likely_pathogenic	0.8462	Pathogenic	0.76355		X	X	X	PM2, PP3
7-92501971-A-T	NC_000007.14:g.92501971A>T	PEX1	HGNC:8850	ENST00000248633.9:c.2335T>A	ENSP00000248633.4:p.(Phe779Ile)	missense_variant	-	deleterious	0	probably_damaging	0.979	likely_pathogenic	0.6972	Pathogenic	0.762601		X			PM2, PP3
7-92501974-C-T	NC_000007.14:g.92501974C>T	PEX1	HGNC:8850	ENST00000248633.9:c.2332G>A	ENSP00000248633.4:p.(Gly778Arg)	missense_variant	rs921866912	deleterious	0	probably_damaging	0.978	likely_pathogenic	0.5719	Pathogenic	0.829856		X			PM2, PP3
7-92501980-T-G	NC_000007.14:g.92501980T>G	PEX1	HGNC:8850	ENST00000248633.9:c.2326A>C	ENSP00000248633.4:p.(Thr776Pro)	missense_variant	-	deleterious	0	probably_damaging	0.979	likely_pathogenic	0.8324	Pathogenic	0.738339			X		PM2, PP3
7-92502060-A-C	NC_000007.14:g.92502060A>C	PEX1	HGNC:8850	ENST00000248633.9:c.2246T>G	ENSP00000248633.4:p.(Leu749Arg)	missense_variant	-	deleterious	0	probably_damaging	0.998	likely_pathogenic	0.9185	Pathogenic	0.728386			X		PM2, PP3
7-92502060-A-G	NC_000007.14:g.92502060A>G	PEX1	HGNC:8850	ENST00000248633.9:c.2246T>C	ENSP00000248633.4:p.(Leu749Pro)	missense_variant	rs1485622048	deleterious	0	probably_damaging	0.998	likely_pathogenic	0.9549	Pathogenic	0.70868	X		X	X	PM2, PP3
7-92502071-T-A	NC_000007.14:g.92502071T>A	PEX1	HGNC:8850	ENST00000248633.9:c.2235A>T	ENSP00000248633.4:p.(Arg745Ser)	missense_variant	rs963232359	deleterious	0	probably_damaging	0.999	likely_pathogenic	0.8042	Pathogenic	0.770916		X	X	X	PM2, PP3
7-92502072-C-G	NC_000007.14:g.92502072C>G	PEX1	HGNC:8850	ENST00000248633.9:c.2234G>C	ENSP00000248633.4:p.(Arg745Thr)	missense_variant	-	deleterious	0	probably_damaging	0.999	likely_pathogenic	0.7044	Pathogenic	0.81			X		PM2, PP3
7-92503087-C-A	NC_000007.14:g.92503087C>A	PEX1	HGNC:8850	ENST00000248633.9:c.2180G>T	ENSP00000248633.4:p.(Gly727Val)	missense_variant	-	deleterious	0	probably_damaging	1	likely_pathogenic	0.6144	Pathogenic	0.812159		X			PM2, PP3
7-92504809-T-G	NC_000007.14:g.92504809T>G	PEX1	HGNC:8850	ENST00000248633.9:c.1994A>C	ENSP00000248633.4:p.(Asp665Ala)	missense_variant	-	deleterious	0	probably_damaging	0.999	likely_pathogenic	0.6801	Pathogenic	0.784606				X	PM2, PP3
7-92504815-T-C	NC_000007.14:g.92504815T>C	PEX1	HGNC:8850	ENST00000248633.9:c.1988A>G	ENSP00000248633.4:p.(Asp663Gly)	missense_variant	-	deleterious	0	probably_damaging	0.984	likely_pathogenic	0.7433	Pathogenic	0.82767			X		PM2, PP3
7-92504815-T-G	NC_000007.14:g.92504815T>G	PEX1	HGNC:8850	ENST00000248633.9:c.1988A>C	ENSP00000248633.4:p.(Asp663Ala)	missense_variant	-	deleterious	0	probably_damaging	0.987	likely_pathogenic	0.8422	Pathogenic	0.760945			X		PM2, PP3
7-92504819-C-A	NC_000007.14:g.92504819C>A	PEX1	HGNC:8850	ENST00000248633.9:c.1984G>T	ENSP00000248633.4:p.(Asp662Tyr)	missense_variant	rs1792103527	deleterious	0	probably_damaging	0.998	likely_pathogenic	0.8187	Pathogenic	0.794948		X			PM2, PP3
7-92504833-G-A	NC_000007.14:g.92504833G>A	PEX1	HGNC:8850	ENST00000248633.9:c.1970C>T	ENSP00000248633.4:p.(Ser657Phe)	missense_variant	rs1252704460	deleterious	0	probably_damaging	0.995	likely_pathogenic	0.9391	Pathogenic	0.700783		X	X	X	PM2, PP3
7-92504836-G-T	NC_000007.14:g.92504836G>T	PEX1	HGNC:8850	ENST00000248633.9:c.1967C>A	ENSP00000248633.4:p.(Pro656Gln)	missense_variant	-	deleterious	0	probably_damaging	1	likely_pathogenic	0.9213	Pathogenic	0.733256		X		X	PM2, PP3
7-92504837-G-A	NC_000007.14:g.92504837G>A	PEX1	HGNC:8850	ENST00000248633.9:c.1966C>T	ENSP00000248633.4:p.(Pro656Ser)	missense_variant	rs2116165787	deleterious	0.02	probably_damaging	1	likely_pathogenic	0.9179	Pathogenic	0.7666	X		X		PM2, PP3
7-92506262-C-T	NC_000007.14:g.92506262C>T	PEX1	HGNC:8850	ENST00000248633.9:c.1886G>A	ENSP00000248633.4:p.(Cys629Tyr)	missense_variant	-	deleterious	0	probably_damaging	1	likely_pathogenic	0.8656	Pathogenic	0.7655				X	PM2, PP3
7-92506263-A-G	NC_000007.14:g.92506263A>G	PEX1	HGNC:8850	ENST00000248633.9:c.1885T>C	ENSP00000248633.4:p.(Cys629Arg)	missense_variant	rs771869127	deleterious	0	probably_damaging	1	likely_pathogenic	0.9649	Pathogenic	0.829525				X	PM2, PP3
7-92506273-C-G	NC_000007.14:g.92506273C>G	PEX1	HGNC:8850	ENST00000248633.9:c.1875G>C	ENSP00000248633.4:p.(Glu625Asp)	missense_variant	rs775491706	deleterious	0.01	probably_damaging	0.94	likely_pathogenic	0.5749	Pathogenic	0.645045		X			PM2, PP3
7-92506310-C-T	NC_000007.14:g.92506310C>T	PEX1	HGNC:8850	ENST00000248633.9:c.1838G>A	ENSP00000248633.4:p.(Cys613Tyr)	missense_variant	rs1318027771	deleterious	0	probably_damaging	0.992	likely_pathogenic	0.8397	Pathogenic	0.786087			X	X	PM2, PP3
7-92506331-G-A	NC_000007.14:g.92506331G>A	PEX1	HGNC:8850	ENST00000248633.9:c.1817C>T	ENSP00000248633.4:p.(Ser606Leu)	missense_variant	-	deleterious	0	probably_damaging	0.957	likely_pathogenic	0.721	Pathogenic	0.676119				X	PM2, PP3
7-92506337-C-T	NC_000007.14:g.92506337C>T	PEX1	HGNC:8850	ENST00000248633.9:c.1811G>A	ENSP00000248633.4:p.(Gly604Glu)	missense_variant	-	deleterious	0	probably_damaging	1	likely_pathogenic	0.95	Pathogenic	0.831145		X			PM2, PP3
7-92506338-C-T	NC_000007.14:g.92506338C>T	PEX1	HGNC:8850	ENST00000248633.9:c.1810G>A	ENSP00000248633.4:p.(Gly604Arg)	missense_variant	rs148427398	deleterious	0	probably_damaging	1	likely_pathogenic	0.8815	Pathogenic	0.843129		X	X	X	PM2, PP3
7-92507001-C-T	NC_000007.14:g.92507001C>T	PEX1	HGNC:8850	ENST00000248633.9:c.1796G>A	ENSP00000248633.4:p.(Gly599Glu)	missense_variant	rs1301965951	deleterious	0	probably_damaging	1	likely_pathogenic	0.9133	Pathogenic	0.749685				X	PM2, PP3
7-92507028-A-C	NC_000007.14:g.92507028A>C	PEX1	HGNC:8850	ENST00000248633.9:c.1769T>G	ENSP00000248633.4:p.(Leu590Arg)	missense_variant	-	deleterious	0	probably_damaging	0.989	likely_pathogenic	0.8318	Pathogenic	0.741765		X			PM2, PP3
7-92507124-C-T	NC_000007.14:g.92507124C>T	PEX1	HGNC:8850	ENST00000248633.9:c.1673G>A	ENSP00000248633.4:p.(Gly558Glu)	missense_variant,splice_region_variant	rs546347870	deleterious	0.01	probably_damaging	0.974	likely_pathogenic	0.7783	Pathogenic	0.796982		X			PM2, PP3
7-92511594-A-G	NC_000007.14:g.92511594A>G	PEX1	HGNC:8850	ENST00000248633.9:c.1469T>C	ENSP00000248633.4:p.(Leu490Pro)	missense_variant	rs1398842883	deleterious	0	probably_damaging	0.969	likely_pathogenic	0.9028	Pathogenic	0.674748				X	PM2, PP3
7-92511656-C-A	NC_000007.14:g.92511656C>A	PEX1	HGNC:8850	ENST00000248633.9:c.1407G>T	ENSP00000248633.4:p.(Trp469Cys)	missense_variant	rs746349696	deleterious	0	probably_damaging	0.974	likely_pathogenic	0.7641	Pathogenic	0.765667		X		X	PM2, PP3
7-92511658-A-G	NC_000007.14:g.92511658A>G	PEX1	HGNC:8850	ENST00000248633.9:c.1405T>C	ENSP00000248633.4:p.(Trp469Arg)	missense_variant	rs772649189	deleterious	0	probably_damaging	0.974	likely_pathogenic	0.8627	Pathogenic	0.802569		X	X		PM2, PP3
7-92513861-G-C	NC_000007.14:g.92513861G>C	PEX1	HGNC:8850	ENST00000248633.9:c.1346C>G	ENSP00000248633.4:p.(Pro449Arg)	missense_variant	-	deleterious	0	probably_damaging	0.992	likely_pathogenic	0.7638	Pathogenic	0.752021		X			PM2, PP3
7-92513882-G-C	NC_000007.14:g.92513882G>C	PEX1	HGNC:8850	ENST00000248633.9:c.1325C>G	ENSP00000248633.4:p.(Pro442Arg)	missense_variant	rs1792598040	deleterious	0	probably_damaging	0.92	likely_pathogenic	0.876	Pathogenic	0.692613		X			PM2, PP3
7-92513954-A-G	NC_000007.14:g.92513954A>G	PEX1	HGNC:8850	ENST00000248633.9:c.1253T>C	ENSP00000248633.4:p.(Leu418Pro)	missense_variant	-	deleterious	0	probably_damaging	0.939	likely_pathogenic	0.9209	Pathogenic	0.679068		X	X		PM2, PP3
7-92517286-C-T	NC_000007.14:g.92517286C>T	PEX1	HGNC:8850	ENST00000248633.9:c.1229G>A	ENSP00000248633.4:p.(Gly410Glu)	missense_variant	rs2116242366	deleterious	0	probably_damaging	0.981	likely_pathogenic	0.9558	Pathogenic	0.760705			X		PM2, PP3
7-92517287-C-G	NC_000007.14:g.92517287C>G	PEX1	HGNC:8850	ENST00000248633.9:c.1228G>C	ENSP00000248633.4:p.(Gly410Arg)	missense_variant	-	deleterious	0	probably_damaging	0.987	likely_pathogenic	0.9557	Pathogenic	0.651361	X				PM2, PP3
7-92517287-C-T	NC_000007.14:g.92517287C>T	PEX1	HGNC:8850	ENST00000248633.9:c.1228G>A	ENSP00000248633.4:p.(Gly410Arg)	missense_variant	rs1585254050	deleterious	0	probably_damaging	0.987	likely_pathogenic	0.9557	Pathogenic	0.651361				X	PM2, PP3
7-92517292-T-C	NC_000007.14:g.92517292T>C	PEX1	HGNC:8850	ENST00000248633.9:c.1223A>G	ENSP00000248633.4:p.(His408Arg)	missense_variant	-	deleterious	0	probably_damaging	0.943	likely_pathogenic	0.6235	Pathogenic	0.782568				X	PM2, PP3
7-92517635-G-T	NC_000007.14:g.92517635G>T	PEX1	HGNC:8850	ENST00000248633.9:c.880C>A	ENSP00000248633.4:p.(Pro294Thr)	missense_variant	rs1792857593	deleterious	0	probably_damaging	0.998	likely_pathogenic	0.5823	Pathogenic	0.719856		X			PM2, PP3
7-92517646-C-T	NC_000007.14:g.92517646C>T	PEX1	HGNC:8850	ENST00000248633.9:c.869G>A	ENSP00000248633.4:p.(Cys290Tyr)	missense_variant	-	deleterious	0	probably_damaging	0.958	likely_pathogenic	0.8024	Pathogenic	0.7466		X		X	PM2, PP3
7-92517653-T-C	NC_000007.14:g.92517653T>C	PEX1	HGNC:8850	ENST00000248633.9:c.862A>G	ENSP00000248633.4:p.(Arg288Gly)	missense_variant	-	deleterious	0	probably_damaging	0.994	likely_pathogenic	0.9678	Pathogenic	0.685051		X			PM2, PP3
7-92517991-A-C	NC_000007.14:g.92517991A>C	PEX1	HGNC:8850	ENST00000248633.9:c.524T>G	ENSP00000248633.4:p.(Leu175Arg)	missense_variant	rs1792879147	deleterious	0	probably_damaging	0.998	likely_pathogenic	0.9065	Pathogenic	0.671928		X			PM2, PP3
7-92517991-A-G	NC_000007.14:g.92517991A>G	PEX1	HGNC:8850	ENST00000248633.9:c.524T>C	ENSP00000248633.4:p.(Leu175Pro)	missense_variant	-	deleterious	0	probably_damaging	1	likely_pathogenic	0.9551	Pathogenic	0.703995			X		PM2, PP3
7-92518013-T-C	NC_000007.14:g.92518013T>C	PEX1	HGNC:8850	ENST00000248633.9:c.502A>G	ENSP00000248633.4:p.(Arg168Gly)	missense_variant	-	deleterious	0	probably_damaging	1	likely_pathogenic	0.7367	Pathogenic	0.711073	X	X			PM2, PP3
7-92518019-A-T	NC_000007.14:g.92518019A>T	PEX1	HGNC:8850	ENST00000248633.9:c.496T>A	ENSP00000248633.4:p.(Tyr166Asn)	missense_variant	rs1225035881	deleterious	0	probably_damaging	1	likely_pathogenic	0.6041	Pathogenic	0.646741		X			PM2, PP3
7-92518031-G-A	NC_000007.14:g.92518031G>A	PEX1	HGNC:8850	ENST00000248633.9:c.484C>T	ENSP00000248633.4:p.(Pro162Ser)	missense_variant	rs2116247732	deleterious	0.03	probably_damaging	0.999	likely_pathogenic	0.5928	Pathogenic	0.654008		X			PM2, PP3
7-92518155-A-G	NC_000007.14:g.92518155A>G	PEX1	HGNC:8850	ENST00000248633.9:c.458T>C	ENSP00000248633.4:p.(Ile153Thr)	missense_variant	rs760942926	deleterious	0.04	probably_damaging	0.977	likely_pathogenic	0.6436	Pathogenic	0.684256				X	PM2, PP3
7-92518175-C-A	NC_000007.14:g.92518175C>A	PEX1	HGNC:8850	ENST00000248633.9:c.438G>T	ENSP00000248633.4:p.(Trp146Cys)	missense_variant	-	deleterious	0	probably_damaging	1	likely_pathogenic	0.9183	Pathogenic	0.792433			X		PM2, PP3
7-92518183-G-A	NC_000007.14:g.92518183G>A	PEX1	HGNC:8850	ENST00000248633.9:c.430C>T	ENSP00000248633.4:p.(Pro144Ser)	missense_variant	-	deleterious	0.02	probably_damaging	1	likely_pathogenic	0.604	Pathogenic	0.679932			X		PM2, PP3
7-92518206-A-G	NC_000007.14:g.92518206A>G	PEX1	HGNC:8850	ENST00000248633.9:c.407T>C	ENSP00000248633.4:p.(Ile136Thr)	missense_variant	-	deleterious	0	probably_damaging	0.986	likely_pathogenic	0.6657	Pathogenic	0.702258		X			PM2, PP3
7-92518210-G-C	NC_000007.14:g.92518210G>C	PEX1	HGNC:8850	ENST00000248633.9:c.403C>G	ENSP00000248633.4:p.(Arg135Gly)	missense_variant	-	deleterious	0	probably_damaging	1	likely_pathogenic	0.7702	Pathogenic	0.797784		X			PM2, PP3
7-92518212-A-G	NC_000007.14:g.92518212A>G	PEX1	HGNC:8850	ENST00000248633.9:c.401T>C	ENSP00000248633.4:p.(Ile134Thr)	missense_variant	-	deleterious	0	probably_damaging	1	likely_pathogenic	0.8965	Pathogenic	0.798836			X		PM2, PP3
7-92518215-T-G	NC_000007.14:g.92518215T>G	PEX1	HGNC:8850	ENST00000248633.9:c.398A>C	ENSP00000248633.4:p.(Gln133Pro)	missense_variant	rs1792893207	deleterious	0	probably_damaging	1	likely_pathogenic	0.9381	Pathogenic	0.777914		X			PM2, PP3
7-92518236-A-G	NC_000007.14:g.92518236A>G	PEX1	HGNC:8850	ENST00000248633.9:c.377T>C	ENSP00000248633.4:p.(Leu126Pro)	missense_variant	-	deleterious	0.02	probably_damaging	1	likely_pathogenic	0.9093	Pathogenic	0.763736			X		PM2, PP3
7-92518999-A-G	NC_000007.14:g.92518999A>G	PEX1	HGNC:8850	ENST00000248633.9:c.353T>C	ENSP00000248633.4:p.(Ile118Thr)	missense_variant	rs1792933498	deleterious	0	probably_damaging	1	likely_pathogenic	0.9333	Pathogenic	0.672662		X			PM2, PP3
7-92519005-C-A	NC_000007.14:g.92519005C>A	PEX1	HGNC:8850	ENST00000248633.9:c.347G>T	ENSP00000248633.4:p.(Trp116Leu)	missense_variant	-	deleterious	0	probably_damaging	1	likely_pathogenic	0.7755	Pathogenic	0.677432			X		PM2, PP3
7-92519006-A-G	NC_000007.14:g.92519006A>G	PEX1	HGNC:8850	ENST00000248633.9:c.346T>C	ENSP00000248633.4:p.(Trp116Arg)	missense_variant	-	deleterious	0	probably_damaging	1	likely_pathogenic	0.9435	Pathogenic	0.791129				X	PM2, PP3
7-92519009-C-G	NC_000007.14:g.92519009C>G	PEX1	HGNC:8850	ENST00000248633.9:c.343G>C	ENSP00000248633.4:p.(Asp115His)	missense_variant	-	deleterious	0	probably_damaging	0.977	likely_pathogenic	0.9129	Pathogenic	0.797227		X			PM2, PP3
7-92519012-C-A	NC_000007.14:g.92519012C>A	PEX1	HGNC:8850	ENST00000248633.9:c.340G>T	ENSP00000248633.4:p.(Asp114Tyr)	missense_variant	-	deleterious	0	probably_damaging	1	likely_pathogenic	0.5913	Pathogenic	0.744703			X		PM2, PP3
7-92519024-G-A	NC_000007.14:g.92519024G>A	PEX1	HGNC:8850	ENST00000248633.9:c.328C>T	ENSP00000248633.4:p.(Pro110Ser)	missense_variant	-	deleterious	0	probably_damaging	1	likely_pathogenic	0.879	Pathogenic	0.787496		X			PM2, PP3
7-92519044-C-T	NC_000007.14:g.92519044C>T	PEX1	HGNC:8850	ENST00000248633.9:c.308G>A	ENSP00000248633.4:p.(Cys103Tyr)	missense_variant	rs760125683	deleterious	0	probably_damaging	0.999	likely_pathogenic	0.8542	Pathogenic	0.740452		X	X	X	PM2, PP3
7-92519045-A-G	NC_000007.14:g.92519045A>G	PEX1	HGNC:8850	ENST00000248633.9:c.307T>C	ENSP00000248633.4:p.(Cys103Arg)	missense_variant	rs1346480992	deleterious	0	probably_damaging	0.999	likely_pathogenic	0.9438	Pathogenic	0.689546		X			PM2, PP3
7-92519045-A-T	NC_000007.14:g.92519045A>T	PEX1	HGNC:8850	ENST00000248633.9:c.307T>A	ENSP00000248633.4:p.(Cys103Ser)	missense_variant	-	deleterious	0	probably_damaging	1	likely_pathogenic	0.6868	Pathogenic	0.752721		X	X	X	PM2, PP3
7-92522196-C-G	NC_000007.14:g.92522196C>G	PEX1	HGNC:8850	ENST00000248633.9:c.179G>C	ENSP00000248633.4:p.(Trp60Ser)	missense_variant	-	deleterious	0	probably_damaging	1	likely_pathogenic	0.8738	Pathogenic	0.760258		X			PM2, PP3
7-92522197-A-G	NC_000007.14:g.92522197A>G	PEX1	HGNC:8850	ENST00000248633.9:c.178T>C	ENSP00000248633.4:p.(Trp60Arg)	missense_variant	-	deleterious	0	probably_damaging	1	likely_pathogenic	0.989	Pathogenic	0.722105		X			PM2, PP3
7-92528341-G-A	NC_000007.14:g.92528341G>A	PEX1	HGNC:8850	ENST00000248633.9:c.95C>T	ENSP00000248633.4:p.(Pro32Leu)	missense_variant	rs1314031663	deleterious	0	probably_damaging	0.971	likely_pathogenic	0.7703	-	-		X			PM2, PP3
7-92528344-A-T	NC_000007.14:g.92528344A>T	PEX1	HGNC:8850	ENST00000248633.9:c.92T>A	ENSP00000248633.4:p.(Leu31Gln)	missense_variant	-	deleterious	0	probably_damaging	0.999	likely_pathogenic	0.9369	-	-			X		PM2, PP3
7-92528354-A-G	NC_000007.14:g.92528354A>G	PEX1	HGNC:8850	ENST00000248633.9:c.82T>C	ENSP00000248633.4:p.(Phe28Leu)	missense_variant	-	deleterious	0	probably_damaging	0.998	likely_pathogenic	0.9758	-	-			X		PM2, PP3
7-92528356-C-A	NC_000007.14:g.92528356C>A	PEX1	HGNC:8850	ENST00000248633.9:c.80G>T	ENSP00000248633.4:p.(Cys27Phe)	missense_variant	-	deleterious	0	probably_damaging	0.983	likely_pathogenic	0.7724	-	-		X	X		PM2, PP3
7-92528357-A-G	NC_000007.14:g.92528357A>G	PEX1	HGNC:8850	ENST00000248633.9:c.79T>C	ENSP00000248633.4:p.(Cys27Arg)	missense_variant	rs757374933	deleterious	0	probably_damaging	0.976	likely_pathogenic	0.9318	-	-			X		PM2, PP3
7-92528374-A-G	NC_000007.14:g.92528374A>G	PEX1	HGNC:8850	ENST00000248633.9:c.62T>C	ENSP00000248633.4:p.(Phe21Ser)	missense_variant	-	deleterious	0	probably_damaging	0.997	likely_pathogenic	0.7383	-	-			X		PM2, PP3
