# Supplementary material for: Estimation of PEX1-mediated Zellweger spectrum disorder births and population prevalence by population genetics modeling
Source: Genet Med Open. 2025 Apr 23;3:103431. doi: 10.1016/j.gimo.2025.103431 (PMC12166394; doi:10.1016/j.gimo.2025.103431)
Supplement: Supplemental Tables [file mmc2.xlsx]

## Sheet: Supp Table 1
Supplementary Table 1: Allele frequencies for p. Ile700fs and p.Gly843Asp variants across available European geographies
				p.Ile700fs (rs61750415)			p.Gly843Asp (rs61750420)
Geographical region	Source	Biogeographic group or location	other information	Total Allele Number	AF		Total Allele Number	AF
Europe	gnomad	Bulgarian		2668	0		2668	0
Europe	gnomad	Estonia		4834	0.0002069		4832	0.0008278
Europe	gnomad	North Western Europe		50724	0.0009069		50750	0.0006502
Europe	gnomad	Southern Europe		11590	0.0001726		11594	0.0006038
Europe	gnomad	Swedish		26082	0.001457		26130	0.0002296
Europe	gnomad	Finnish		35708	5.60099e-05		35708	0
Europe	UK Biobank	United Kingdom		981056	0.000995866		981056	0.000732884
Europe	dbSNP	Netherlands	GoNL	998	0.002		998	0.002
Europe	dbSNP	Northern Sweden	SweGen ACpop (Vasterbotten County, Sweden)	600	0.008		0	NaN
Definitions
AF	allele frequency
NaN	no data available

## Sheet: Supp Table 6
Supplementary Table 6: Genotype-phenotype assignment applied for incidence to prevalence conversion
Genotype	Phenotype
p.I700fs homozygous	Severe
p.G843D homozygous	Mild
I700fs/G843D compound heterozygous	Intermediate
null/null	severe
Missense or other non-null variants in trans with null	Intermediate/Mild
Missense or other non-null variants in trans with missense or other non-null variant	Mild
Definitions
Null	all other null and pLOF variants besides I700fs
Missense	all other known or predicted pathogenic missense variants besides G843D
Non-null	aberrant splice variants

## Sheet: Supp Table 7
Supplementary Table 7: Summary of current estimated patient prevalence by country and expected phenotype
	US	UK	Germany	France	Italy	Spain	Japan
Severe	18	7	9	9	3	2	<1
Intermediate	116	41	44	47	24	16	1
Mild	72	15	15	16	13	9	<1
Predicted Intermediate	120	18	31	33	30	19	11
Predicted Mild	372	54	90	95	146	115	76
Total	698	135	189	200	216	161	88
